# Supplementary material for: Neutralizing Antibodies Correlate with Protection from SARS-CoV-2 in Humans during a Fishery Vessel Outbreak with a High Attack Rate
Source: J Clin Microbiol. 2020 Oct 21;58(11):e02107-20. doi: 10.1128/JCM.02107-20 (PMC7587101; doi:10.1128/JCM.02107-20)
Supplement: Supplemental file 1 [file JCM.02107-20-s0001.xls]

## Sheet: SupplementalTable1_v4
Supplemental Table 1 – Laboratory RT-PCR and Abbott Architect SARS-CoV-2 IgG data. Subject, unique patient; infected, case definition; collected_ts, day of collection; result_ts, result day; test_code, NCVISC (serology), NCVRT (qRT-PCR); result_value, DET=detected, INCON=inconclusive, Abbott index values; cap_method, EVARC (Architect), VC6801/2 (Roche cobas 6800), VPANT1/2 (Hologic Panther Fusion…
subject	infected	collected_ts	result_ts	test_code	result_value	cap_method	abi_7500_t1_ct	abi_7500_t2_ct	panther_ct1	cobas_6800_orf1_ct1	cobas_6800_egene_ct1	CT	graph	spike
1	TRUE	0	0.88	NCVRT	NDET	VC6802	NA	NA	NA	45	45	25.19	No pre-existing IgG, infected	FALSE
1	TRUE	0	0.84	NCVISC	0.03	EVARC1	NA	NA	NA	NA	NA	25.19	No pre-existing IgG, infected	FALSE
1	TRUE	31.56	31.81	NCVISC	6.7	EVARC1	NA	NA	NA	NA	NA	25.19	No pre-existing IgG, infected	FALSE
1	TRUE	31.56	31.9	NCVRT	NDET	VPANT2	NA	NA	45	NA	NA	25.19	No pre-existing IgG, infected	FALSE
1	TRUE	18.75	19.93	NCVRT	DET-CSURGT	VC6802	NA	NA	NA	25.19	25.38	25.19	No pre-existing IgG, infected	FALSE
1	TRUE	32.48	33.03	NCVRT	INCON-CSURGT	VC6802	NA	NA	NA	45	40.53	25.19	No pre-existing IgG, infected	FALSE
2	TRUE	18.75	19.93	NCVRT	DET-CSURGT	VC6802	NA	NA	NA	24.84	24.98	24.84	No pre-existing IgG, infected	FALSE
2	TRUE	32.48	33.13	NCVRT	NDET	LT7500	NA	NA	NA	NA	NA	24.84	No pre-existing IgG, infected	FALSE
2	TRUE	31.56	31.88	NCVRT	DET-CSURGT	VPANT1	NA	NA	37.4	NA	NA	24.84	No pre-existing IgG, infected	FALSE
2	TRUE	31.56	31.81	NCVISC	1.37	EVARC1	NA	NA	NA	NA	NA	24.84	No pre-existing IgG, infected	FALSE
2	TRUE	0.76	0.84	NCVISC	0.07	EVARC2	NA	NA	NA	NA	NA	24.84	No pre-existing IgG, infected	FALSE
2	TRUE	0.69	0.88	NCVRT	NDET	VC6802	NA	NA	NA	45	45	24.84	No pre-existing IgG, infected	FALSE
3	TRUE	18.75	19.78	NCVRT	NDET	VC6802	NA	NA	NA	45	45	19.03	No pre-existing IgG, infected	FALSE
3	TRUE	35.54	35.76	NCVISC	2.22	EVARC2	NA	NA	NA	NA	NA	19.03	No pre-existing IgG, infected	FALSE
3	TRUE	35.54	35.92	NCVRT	DET-CSURGT	VC6802	NA	NA	NA	30.85	31.97	19.03	No pre-existing IgG, infected	FALSE
3	TRUE	36.54	36.95	NCVRT	DET-CSURGT	VC6802	NA	NA	NA	32.51	34.52	19.03	No pre-existing IgG, infected	FALSE
3	TRUE	0.38	0.84	NCVISC	0.17	EVARC2	NA	NA	NA	NA	NA	19.03	No pre-existing IgG, infected	FALSE
3	TRUE	0.71	0.88	NCVRT	NDET	VC6801	NA	NA	NA	45	45	19.03	No pre-existing IgG, infected	FALSE
3	TRUE	25.33	26.02	NCVRT	DET-CSURGT	VC6802	NA	NA	NA	19.03	19.06	19.03	No pre-existing IgG, infected	FALSE
4	FALSE	18.75	19.78	NCVRT	NDET	VC6802	NA	NA	NA	45	45	45	No pre-existing IgG, not infected	FALSE
5	FALSE	0.72	0.88	NCVRT	NDET	VC6801	NA	NA	NA	45	45	45	No pre-existing IgG, not infected	FALSE
5	FALSE	18.75	19.78	NCVRT	NDET	VC6802	NA	NA	NA	45	45	45	No pre-existing IgG, not infected	FALSE
5	FALSE	35.33	36.03	NCVRT	NDET	VPANT2	NA	NA	45	NA	NA	45	No pre-existing IgG, not infected	FALSE
5	FALSE	0.71	0.84	NCVISC	0.03	EVARC2	NA	NA	NA	NA	NA	45	No pre-existing IgG, not infected	FALSE
5	FALSE	35.33	35.76	NCVISC	0.02	EVARC2	NA	NA	NA	NA	NA	45	No pre-existing IgG, not infected	FALSE
5	FALSE	36.33	36.87	NCVRT	NDET	VC6801	NA	NA	NA	45	45	45	No pre-existing IgG, not infected	FALSE
5	FALSE	25.33	26.06	NCVRT	NDET	VC6801	NA	NA	NA	45	45	45	No pre-existing IgG, not infected	FALSE
6	TRUE	31.56	31.92	NCVRT	DET-CSURGT	VPANT1	NA	NA	35.6	NA	NA	25.27	No pre-existing IgG, infected	FALSE
6	TRUE	31.56	31.81	NCVISC	5.49	EVARC1	NA	NA	NA	NA	NA	25.27	No pre-existing IgG, infected	FALSE
6	TRUE	0.21	0.89	NCVISC	0.03	EVARC2	NA	NA	NA	NA	NA	25.27	No pre-existing IgG, infected	FALSE
6	TRUE	0.71	0.88	NCVRT	NDET	VC6801	NA	NA	NA	45	45	25.27	No pre-existing IgG, infected	FALSE
6	TRUE	18.75	19.93	NCVRT	DET-CSURGT	VC6802	NA	NA	NA	25.28	25.27	25.27	No pre-existing IgG, infected	FALSE
7	FALSE	35.33	35.77	NCVISC	0.02	EVARC2	NA	NA	NA	NA	NA	45	No pre-existing IgG, not infected	FALSE
7	FALSE	35.33	35.93	NCVRT	NDET	VPANT2	NA	NA	45	NA	NA	45	No pre-existing IgG, not infected	FALSE
7	FALSE	36.33	36.87	NCVRT	NDET	VC6801	NA	NA	NA	45	45	45	No pre-existing IgG, not infected	FALSE
7	FALSE	0.38	0.88	NCVRT	NDET	VC6802	NA	NA	NA	45	45	45	No pre-existing IgG, not infected	FALSE
7	FALSE	0.38	0.84	NCVISC	0.02	EVARC2	NA	NA	NA	NA	NA	45	No pre-existing IgG, not infected	FALSE
7	FALSE	25.33	26.02	NCVRT	NDET	VC6802	NA	NA	NA	45	45	45	No pre-existing IgG, not infected	FALSE
7	FALSE	18.75	20.17	NCVRT	NDET	VC6801	NA	NA	NA	45	45	45	No pre-existing IgG, not infected	FALSE
8	TRUE	0.38	0.89	NCVISC	0.06	EVARC2	NA	NA	NA	NA	NA	15.98	No pre-existing IgG, infected	FALSE
8	TRUE	32.6	33.13	NCVRT	NDET	LT7500	NA	NA	NA	NA	NA	15.98	No pre-existing IgG, infected	FALSE
8	TRUE	0.71	0.88	NCVRT	NDET	VC6801	NA	NA	NA	45	45	15.98	No pre-existing IgG, infected	FALSE
8	TRUE	31.35	31.55	NCVISC	2.17	EVARC2	NA	NA	NA	NA	NA	15.98	No pre-existing IgG, infected	FALSE
8	TRUE	31.35	31.92	NCVRT	NDET	VC6801	NA	NA	NA	45	45	15.98	No pre-existing IgG, infected	FALSE
8	TRUE	18.75	19.78	NCVRT	DET-CSURGT	VC6802	NA	NA	NA	16	15.98	15.98	No pre-existing IgG, infected	FALSE
9	TRUE	31.56	31.9	NCVRT	NDET	VPANT2	NA	NA	45	NA	NA	17.57	No pre-existing neutralizing IgG but Abbott IgG positive, infected	FALSE
9	TRUE	32.48	32.91	NCVRT	NDET	VC6801	NA	NA	NA	45	45	17.57	No pre-existing neutralizing IgG but Abbott IgG positive, infected	FALSE
9	TRUE	0.38	0.88	NCVRT	NDET	VC6802	NA	NA	NA	45	45	17.57	No pre-existing neutralizing IgG but Abbott IgG positive, infected	FALSE
9	TRUE	0.76	0.84	NCVISC	1.48	EVARC2	NA	NA	NA	NA	NA	17.57	No pre-existing neutralizing IgG but Abbott IgG positive, infected	FALSE
9	TRUE	31.56	31.81	NCVISC	5.98	EVARC1	NA	NA	NA	NA	NA	17.57	No pre-existing neutralizing IgG but Abbott IgG positive, infected	FALSE
9	TRUE	18.75	19.93	NCVRT	DET-CSURGT	VC6802	NA	NA	NA	17.57	17.62	17.57	No pre-existing neutralizing IgG but Abbott IgG positive, infected	FALSE
10	TRUE	0.7	0.88	NCVRT	NDET	VC6802	NA	NA	NA	45	45	17.36	No pre-existing IgG, infected	FALSE
10	TRUE	31.56	31.81	NCVISC	5.9	EVARC1	NA	NA	NA	NA	NA	17.36	No pre-existing IgG, infected	FALSE
10	TRUE	32.48	32.91	NCVRT	DET-CSURGT	VC6801	NA	NA	NA	32.96	34.99	17.36	No pre-existing IgG, infected	FALSE
10	TRUE	31.56	31.92	NCVRT	DET-CSURGT	VPANT2	NA	NA	37.3	NA	NA	17.36	No pre-existing IgG, infected	FALSE
10	TRUE	0.38	0.89	NCVISC	0.05	EVARC2	NA	NA	NA	NA	NA	17.36	No pre-existing IgG, infected	FALSE
10	TRUE	18.75	19.93	NCVRT	DET-CSURGT	VC6802	NA	NA	NA	17.4	17.36	17.36	No pre-existing IgG, infected	FALSE
11	TRUE	32.48	33.03	NCVRT	INCON-CSURGT	VC6802	NA	NA	NA	45	38.36	22.7	No pre-existing IgG, infected	FALSE
11	TRUE	0.38	0.84	NCVISC	0.01	EVARC2	NA	NA	NA	NA	NA	22.7	No pre-existing IgG, infected	FALSE
11	TRUE	0.71	0.88	NCVRT	NDET	VC6801	NA	NA	NA	45	45	22.7	No pre-existing IgG, infected	FALSE
11	TRUE	31.56	32.1	NCVRT	NDET	LT7500	NA	NA	NA	NA	NA	22.7	No pre-existing IgG, infected	FALSE
11	TRUE	31.56	31.81	NCVISC	5.61	EVARC1	NA	NA	NA	NA	NA	22.7	No pre-existing IgG, infected	FALSE
11	TRUE	18.75	19.93	NCVRT	DET-CSURGT	VC6802	NA	NA	NA	22.7	22.88	22.7	No pre-existing IgG, infected	FALSE
12	TRUE	0.38	0.89	NCVISC	0.92	EVARC2	NA	NA	NA	NA	NA	31.29	No pre-existing IgG, infected	FALSE
12	TRUE	0.71	0.88	NCVRT	NDET	VC6801	NA	NA	NA	45	45	31.29	No pre-existing IgG, infected	FALSE
12	TRUE	18.75	19.93	NCVRT	DET-CSURGT	VC6802	NA	NA	NA	31.29	32.12	31.29	No pre-existing IgG, infected	FALSE
12	TRUE	31.35	31.86	NCVRT	NDET	VC6801	NA	NA	NA	45	45	31.29	No pre-existing IgG, infected	FALSE
12	TRUE	32.6	33.13	NCVRT	NDET	LT7500	NA	NA	NA	NA	NA	31.29	No pre-existing IgG, infected	FALSE
12	TRUE	31.35	31.55	NCVISC	5.08	EVARC2	NA	NA	NA	NA	NA	31.29	No pre-existing IgG, infected	FALSE
13	FALSE	0.38	0.84	NCVISC	0.01	EVARC2	NA	NA	NA	NA	NA	45	No pre-existing IgG, not infected	FALSE
13	FALSE	36.33	36.95	NCVRT	NDET	VC6802	NA	NA	NA	45	45	45	No pre-existing IgG, not infected	FALSE
13	FALSE	35.33	35.77	NCVISC	0.01	EVARC2	NA	NA	NA	NA	NA	45	No pre-existing IgG, not infected	FALSE
13	FALSE	0.38	0.88	NCVRT	NDET	VC6802	NA	NA	NA	45	45	45	No pre-existing IgG, not infected	FALSE
13	FALSE	18.75	19.93	NCVRT	NDET	VC6802	NA	NA	NA	45	45	45	No pre-existing IgG, not infected	FALSE
13	FALSE	35.33	36.17	NCVRT	NDET	VC6802	NA	NA	NA	45	45	45	No pre-existing IgG, not infected	FALSE
14	TRUE	0.38	0.88	NCVRT	NDET	VC6801	NA	NA	NA	45	45	22.71	No pre-existing IgG, infected	FALSE
14	TRUE	0.38	0.84	NCVISC	0.13	EVARC2	NA	NA	NA	NA	NA	22.71	No pre-existing IgG, infected	FALSE
14	TRUE	31.56	31.92	NCVRT	DET-CSURGT	VPANT1	NA	NA	36.6	NA	NA	22.71	No pre-existing IgG, infected	FALSE
14	TRUE	31.56	31.81	NCVISC	3.62	EVARC1	NA	NA	NA	NA	NA	22.71	No pre-existing IgG, infected	FALSE
14	TRUE	18.75	19.93	NCVRT	DET-CSURGT	VC6802	NA	NA	NA	22.8	22.71	22.71	No pre-existing IgG, infected	FALSE
15	TRUE	0.38	0.89	NCVISC	0.39	EVARC2	NA	NA	NA	NA	NA	26.7	No pre-existing IgG, infected	FALSE
15	TRUE	31.35	31.92	NCVRT	DET-CSURGT	VC6801	NA	NA	NA	32.91	34.34	26.7	No pre-existing IgG, infected	FALSE
15	TRUE	31.35	31.55	NCVISC	2.21	EVARC2	NA	NA	NA	NA	NA	26.7	No pre-existing IgG, infected	FALSE
15	TRUE	18.75	19.93	NCVRT	DET-CSURGT	VC6802	NA	NA	NA	26.7	27.05	26.7	No pre-existing IgG, infected	FALSE
15	TRUE	0.71	0.88	NCVRT	NDET	VC6801	NA	NA	NA	45	45	26.7	No pre-existing IgG, infected	FALSE
16	TRUE	18.75	19.93	NCVRT	DET-CSURGT	VC6802	NA	NA	NA	22.11	22.78	22.11	No pre-existing IgG, infected	FALSE
16	TRUE	0.7	0.88	NCVRT	NDET	VC6802	NA	NA	NA	45	45	22.11	No pre-existing IgG, infected	FALSE
16	TRUE	0.38	0.89	NCVISC	0.02	EVARC2	NA	NA	NA	NA	NA	22.11	No pre-existing IgG, infected	FALSE
16	TRUE	31.56	31.92	NCVRT	DET-CSURGT	VPANT2	NA	NA	38.3	NA	NA	22.11	No pre-existing IgG, infected	FALSE
16	TRUE	31.56	31.81	NCVISC	5.25	EVARC1	NA	NA	NA	NA	NA	22.11	No pre-existing IgG, infected	FALSE
16	TRUE	32.48	32.91	NCVRT	INCON-CSURGT	VC6801	NA	NA	NA	45	37.29	22.11	No pre-existing IgG, infected	FALSE
17	TRUE	35.54	35.77	NCVISC	5.59	EVARC2	NA	NA	NA	NA	NA	18.21	No pre-existing IgG, infected	FALSE
17	TRUE	0.76	0.84	NCVISC	0.07	EVARC2	NA	NA	NA	NA	NA	18.21	No pre-existing IgG, infected	FALSE
17	TRUE	36.54	36.87	NCVRT	NDET	VC6801	NA	NA	NA	45	45	18.21	No pre-existing IgG, infected	FALSE
17	TRUE	25.33	26.06	NCVRT	DET-CSURGT	VC6801	NA	NA	NA	18.21	18.26	18.21	No pre-existing IgG, infected	FALSE
17	TRUE	0.7	0.88	NCVRT	NDET	VC6802	NA	NA	NA	45	45	18.21	No pre-existing IgG, infected	FALSE
17	TRUE	18.75	19.78	NCVRT	NDET	VC6802	NA	NA	NA	45	45	18.21	No pre-existing IgG, infected	FALSE
17	TRUE	35.54	35.92	NCVRT	DET-CSURGT	VC6802	NA	NA	NA	34.49	36.7	18.21	No pre-existing IgG, infected	FALSE
18	TRUE	31.35	32.1	NCVRT	NDET	LT7500	NA	NA	NA	NA	NA	22.81	No pre-existing IgG, infected	FALSE
18	TRUE	31.35	31.55	NCVISC	3.44	EVARC2	NA	NA	NA	NA	NA	22.81	No pre-existing IgG, infected	FALSE
18	TRUE	32.6	33.13	NCVRT	NDET	LT7500	NA	NA	NA	NA	NA	22.81	No pre-existing IgG, infected	FALSE
18	TRUE	0.38	0.88	NCVRT	NDET	VC6802	NA	NA	NA	45	45	22.81	No pre-existing IgG, infected	FALSE
18	TRUE	0.38	0.84	NCVISC	0.17	EVARC2	NA	NA	NA	NA	NA	22.81	No pre-existing IgG, infected	FALSE
18	TRUE	18.75	19.71	NCVRT	DET-CSURGT	VC6802	NA	NA	NA	22.81	23.1	22.81	No pre-existing IgG, infected	FALSE
19	FALSE	35.33	35.76	NCVISC	2.93	EVARC2	NA	NA	NA	NA	NA	45	Pre-existing neutralizing IgG, not infected	TRUE
19	FALSE	35.33	35.94	NCVRT	NDET	VC6802	NA	NA	NA	45	45	45	Pre-existing neutralizing IgG, not infected	TRUE
19	FALSE	0.38	0.89	NCVISC	4.07	EVARC2	NA	NA	NA	NA	NA	45	Pre-existing neutralizing IgG, not infected	TRUE
19	FALSE	36.33	37	NCVRT	NDET	VC6801	NA	NA	NA	45	45	45	Pre-existing neutralizing IgG, not infected	TRUE
19	FALSE	0.69	0.88	NCVRT	NDET	VC6802	NA	NA	NA	45	45	45	Pre-existing neutralizing IgG, not infected	TRUE
19	FALSE	18.75	19.93	NCVRT	NDET	VC6802	NA	NA	NA	45	45	45	Pre-existing neutralizing IgG, not infected	TRUE
20	FALSE	1.5	2.58	NCVRT	NDET	VC6802	NA	NA	NA	45	45	45	No pre-existing IgG, not infected	FALSE
20	FALSE	1.5	1.88	NCVISC	0.09	EVARC2	NA	NA	NA	NA	NA	45	No pre-existing IgG, not infected	FALSE
20	FALSE	36.33	37	NCVRT	NDET	VC6801	NA	NA	NA	45	45	45	No pre-existing IgG, not infected	FALSE
20	FALSE	18.75	19.78	NCVRT	NDET	VC6802	NA	NA	NA	45	45	45	No pre-existing IgG, not infected	FALSE
20	FALSE	35.33	35.76	NCVISC	0.05	EVARC2	NA	NA	NA	NA	NA	45	No pre-existing IgG, not infected	FALSE
20	FALSE	35.33	36.03	NCVRT	NDET	VPANT2	NA	NA	45	NA	NA	45	No pre-existing IgG, not infected	FALSE
21	TRUE	31.56	31.88	NCVRT	DET-CSURGT	VPANT2	NA	NA	34.4	NA	NA	17.63	No pre-existing IgG, infected	FALSE
21	TRUE	31.56	31.81	NCVISC	3.32	EVARC1	NA	NA	NA	NA	NA	17.63	No pre-existing IgG, infected	FALSE
21	TRUE	0.76	0.84	NCVISC	0.24	EVARC2	NA	NA	NA	NA	NA	17.63	No pre-existing IgG, infected	FALSE
21	TRUE	0.38	0.88	NCVRT	NDET	VC6801	NA	NA	NA	45	45	17.63	No pre-existing IgG, infected	FALSE
21	TRUE	18.75	19.78	NCVRT	DET-CSURGT	VC6802	NA	NA	NA	17.85	17.63	17.63	No pre-existing IgG, infected	FALSE
22	TRUE	0.76	0.84	NCVISC	0.02	EVARC2	NA	NA	NA	NA	NA	31.92	No pre-existing IgG, infected	FALSE
22	TRUE	35.33	35.94	NCVRT	DET-CSURGT	VC6802	NA	NA	NA	31.92	34.21	31.92	No pre-existing IgG, infected	FALSE
22	TRUE	36.33	37	NCVRT	DET-CSURGT	VC6801	NA	NA	NA	32.28	33.93	31.92	No pre-existing IgG, infected	FALSE
22	TRUE	35.33	35.77	NCVISC	1.78	EVARC2	NA	NA	NA	NA	NA	31.92	No pre-existing IgG, infected	FALSE
22	TRUE	49.54	49.93	NCVRT	NDET	VC6801	NA	NA	NA	45	45	31.92	No pre-existing IgG, infected	FALSE
22	TRUE	50.54	51.51	NCVRT	NDET	LT7500	NA	NA	NA	NA	NA	31.92	No pre-existing IgG, infected	FALSE
22	TRUE	49.54	50.37	NCVISC	1.57	EVARC1	NA	NA	NA	NA	NA	31.92	No pre-existing IgG, infected	FALSE
22	TRUE	18.75	19.93	NCVRT	NDET	VC6802	NA	NA	NA	45	45	31.92	No pre-existing IgG, infected	FALSE
22	TRUE	0.69	0.88	NCVRT	NDET	VC6802	NA	NA	NA	45	45	31.92	No pre-existing IgG, infected	FALSE
23	FALSE	35.33	35.92	NCVRT	NDET	VC6802	NA	NA	NA	45	45	45	No pre-existing IgG, not infected	FALSE
23	FALSE	0.38	0.89	NCVISC	0.02	EVARC2	NA	NA	NA	NA	NA	45	No pre-existing IgG, not infected	FALSE
23	FALSE	0.71	0.88	NCVRT	NDET	VC6801	NA	NA	NA	45	45	45	No pre-existing IgG, not infected	FALSE
23	FALSE	35.33	35.76	NCVISC	0.02	EVARC2	NA	NA	NA	NA	NA	45	No pre-existing IgG, not infected	FALSE
23	FALSE	38.46	39.02	NCVRT	NDET	VC6801	NA	NA	NA	45	45	45	No pre-existing IgG, not infected	FALSE
23	FALSE	18.75	19.78	NCVRT	NDET	VC6802	NA	NA	NA	45	45	45	No pre-existing IgG, not infected	FALSE
24	TRUE	18.75	19.93	NCVRT	DET-CSURGT	VC6802	NA	NA	NA	18.43	18.21	18.21	No pre-existing IgG, infected	FALSE
24	TRUE	31.56	31.88	NCVRT	DET-CSURGT	VPANT1	NA	NA	33.3	NA	NA	18.21	No pre-existing IgG, infected	FALSE
24	TRUE	0.38	0.88	NCVRT	NDET	VC6802	NA	NA	NA	45	45	18.21	No pre-existing IgG, infected	FALSE
24	TRUE	0.38	0.89	NCVISC	0.05	EVARC2	NA	NA	NA	NA	NA	18.21	No pre-existing IgG, infected	FALSE
24	TRUE	31.56	31.81	NCVISC	1.21	EVARC1	NA	NA	NA	NA	NA	18.21	No pre-existing IgG, infected	FALSE
25	FALSE	35.33	35.77	NCVISC	0.03	EVARC2	NA	NA	NA	NA	NA	45	No pre-existing IgG, not infected	FALSE
25	FALSE	25.33	26.06	NCVRT	NDET	VC6801	NA	NA	NA	45	45	45	No pre-existing IgG, not infected	FALSE
25	FALSE	36.33	37.28	NCVRT	NDET	VC6801	NA	NA	NA	45	45	45	No pre-existing IgG, not infected	FALSE
25	FALSE	0.38	0.94	NCVISC	0.03	EVARC2	NA	NA	NA	NA	NA	45	No pre-existing IgG, not infected	FALSE
25	FALSE	0.38	0.88	NCVRT	NDET	VC6802	NA	NA	NA	45	45	45	No pre-existing IgG, not infected	FALSE
25	FALSE	18.75	19.78	NCVRT	NDET	VC6802	NA	NA	NA	45	45	45	No pre-existing IgG, not infected	FALSE
25	FALSE	35.33	35.92	NCVRT	NDET	VC6802	NA	NA	NA	45	45	45	No pre-existing IgG, not infected	FALSE
26	TRUE	31.56	31.81	NCVISC	0.2	EVARC1	NA	NA	NA	NA	NA	22.84	No pre-existing IgG, infected	FALSE
26	TRUE	32.48	32.91	NCVRT	DET-CSURGT	VC6801	NA	NA	NA	34.26	36.55	22.84	No pre-existing IgG, infected	FALSE
26	TRUE	18.75	19.93	NCVRT	DET-CSURGT	VC6802	NA	NA	NA	22.97	22.84	22.84	No pre-existing IgG, infected	FALSE
26	TRUE	0.38	0.88	NCVRT	NDET	VC6802	NA	NA	NA	45	45	22.84	No pre-existing IgG, infected	FALSE
26	TRUE	0.38	0.89	NCVISC	0.02	EVARC2	NA	NA	NA	NA	NA	22.84	No pre-existing IgG, infected	FALSE
26	TRUE	31.56	31.88	NCVRT	DET-CSURGT	VPANT1	NA	NA	36.5	NA	NA	22.84	No pre-existing IgG, infected	FALSE
27	TRUE	0.7	0.88	NCVRT	NDET	VC6802	NA	NA	NA	45	45	21.8	No pre-existing IgG, infected	FALSE
27	TRUE	0.76	0.84	NCVISC	0.05	EVARC2	NA	NA	NA	NA	NA	21.8	No pre-existing IgG, infected	FALSE
27	TRUE	36.54	36.93	NCVRT	NDET	VC6801	NA	NA	NA	45	45	21.8	No pre-existing IgG, infected	FALSE
27	TRUE	18.75	19.78	NCVRT	NDET	VC6802	NA	NA	NA	45	45	21.8	No pre-existing IgG, infected	FALSE
27	TRUE	25.33	26.02	NCVRT	DET-CSURGT	VC6802	NA	NA	NA	21.8	21.92	21.8	No pre-existing IgG, infected	FALSE
28	TRUE	31.56	31.88	NCVRT	DET-CSURGT	VPANT1	NA	NA	32.9	NA	NA	25.68	No pre-existing IgG, infected	FALSE
28	TRUE	31.56	31.81	NCVISC	2.12	EVARC1	NA	NA	NA	NA	NA	25.68	No pre-existing IgG, infected	FALSE
28	TRUE	0.38	0.84	NCVISC	0.05	EVARC2	NA	NA	NA	NA	NA	25.68	No pre-existing IgG, infected	FALSE
28	TRUE	0.38	0.88	NCVRT	NDET	VC6802	NA	NA	NA	45	45	25.68	No pre-existing IgG, infected	FALSE
28	TRUE	18.75	19.93	NCVRT	DET-CSURGT	VC6802	NA	NA	NA	25.68	26.1	25.68	No pre-existing IgG, infected	FALSE
29	TRUE	0.38	0.89	NCVISC	0.02	EVARC2	NA	NA	NA	NA	NA	22.41	No pre-existing IgG, infected	FALSE
29	TRUE	18.75	19.78	NCVRT	DET-CSURGT	VC6802	NA	NA	NA	22.55	22.41	22.41	No pre-existing IgG, infected	FALSE
29	TRUE	32.48	32.91	NCVRT	INCON-CSURGT	VC6801	NA	NA	NA	45	38.9	22.41	No pre-existing IgG, infected	FALSE
29	TRUE	0.7	0.88	NCVRT	NDET	VC6802	NA	NA	NA	45	45	22.41	No pre-existing IgG, infected	FALSE
29	TRUE	31.56	31.88	NCVRT	NDET	VPANT2	NA	NA	45	NA	NA	22.41	No pre-existing IgG, infected	FALSE
29	TRUE	31.56	31.81	NCVISC	0.76	EVARC1	NA	NA	NA	NA	NA	22.41	No pre-existing IgG, infected	FALSE
30	TRUE	32.48	32.91	NCVRT	DET-CSURGT	VC6801	NA	NA	NA	34.37	36.74	25.12	No pre-existing IgG, infected	FALSE
30	TRUE	0.38	0.88	NCVRT	NDET	VC6802	NA	NA	NA	45	45	25.12	No pre-existing IgG, infected	FALSE
30	TRUE	18.75	19.93	NCVRT	DET-CSURGT	VC6802	NA	NA	NA	25.12	25.9	25.12	No pre-existing IgG, infected	FALSE
30	TRUE	31.56	31.81	NCVISC	3.44	EVARC1	NA	NA	NA	NA	NA	25.12	No pre-existing IgG, infected	FALSE
30	TRUE	0.76	0.84	NCVISC	0.06	EVARC2	NA	NA	NA	NA	NA	25.12	No pre-existing IgG, infected	FALSE
30	TRUE	31.56	31.9	NCVRT	NDET	VPANT1	NA	NA	45	NA	NA	25.12	No pre-existing IgG, infected	FALSE
31	TRUE	50.54	51.51	NCVRT	NDET	LT7500	NA	NA	NA	NA	NA	45	No pre-existing IgG, infected	FALSE
31	TRUE	0.71	0.88	NCVRT	NDET	VC6801	NA	NA	NA	45	45	45	No pre-existing IgG, infected	FALSE
31	TRUE	0.76	0.84	NCVISC	0.06	EVARC2	NA	NA	NA	NA	NA	45	No pre-existing IgG, infected	FALSE
31	TRUE	49.54	50.39	NCVISC	7.45	EVARC1	NA	NA	NA	NA	NA	45	No pre-existing IgG, infected	FALSE
31	TRUE	49.54	50.05	NCVRT	NDET	VPANT2	NA	NA	45	NA	NA	45	No pre-existing IgG, infected	FALSE
32	TRUE	0.38	0.88	NCVRT	NDET	VC6801	NA	NA	NA	45	45	20.27	No pre-existing IgG, infected	FALSE
32	TRUE	31.56	31.81	NCVISC	1.79	EVARC1	NA	NA	NA	NA	NA	20.27	No pre-existing IgG, infected	FALSE
32	TRUE	31.56	32	NCVRT	DET-CSURGT	LT7500	32.4309	33.4697	NA	NA	NA	20.27	No pre-existing IgG, infected	FALSE
32	TRUE	0.38	0.89	NCVISC	0.17	EVARC2	NA	NA	NA	NA	NA	20.27	No pre-existing IgG, infected	FALSE
32	TRUE	18.75	19.93	NCVRT	DET-CSURGT	VC6802	NA	NA	NA	20.27	20.57	20.27	No pre-existing IgG, infected	FALSE
33	TRUE	0.38	0.88	NCVRT	NDET	VC6801	NA	NA	NA	45	45	20.09	No pre-existing IgG, infected	FALSE
33	TRUE	31.56	33.13	NCVRT	INCON-CSURGT	LT7500	37.1793	NA	NA	NA	NA	20.09	No pre-existing IgG, infected	FALSE
33	TRUE	0.38	0.84	NCVISC	0.03	EVARC2	NA	NA	NA	NA	NA	20.09	No pre-existing IgG, infected	FALSE
33	TRUE	18.75	19.93	NCVRT	DET-CSURGT	VC6802	NA	NA	NA	20.09	20.7	20.09	No pre-existing IgG, infected	FALSE
34	TRUE	0.38	0.89	NCVISC	1.1	EVARC2	NA	NA	NA	NA	NA	28.55	No pre-existing IgG, infected	FALSE
34	TRUE	0.38	0.88	NCVRT	NDET	VC6801	NA	NA	NA	45	45	28.55	No pre-existing IgG, infected	FALSE
34	TRUE	32.48	33.13	NCVRT	DET-CSURGT	LT7500	31.7028	33.7914	NA	NA	NA	28.55	No pre-existing IgG, infected	FALSE
34	TRUE	31.56	31.9	NCVRT	NDET	VPANT1	NA	NA	45	NA	NA	28.55	No pre-existing IgG, infected	FALSE
34	TRUE	18.75	19.78	NCVRT	DET-CSURGT	VC6802	NA	NA	NA	28.55	29	28.55	No pre-existing IgG, infected	FALSE
34	TRUE	31.56	31.81	NCVISC	6.96	EVARC1	NA	NA	NA	NA	NA	28.55	No pre-existing IgG, infected	FALSE
35	FALSE	28.54	28.97	NCVRT	NDET	VC6802	NA	NA	NA	45	45	37.4	Pre-existing neutralizing IgG, not infected	TRUE
35	FALSE	25.33	26.02	NCVRT	INCON-CSURGT	VC6802	NA	NA	NA	45	37.4	37.4	Pre-existing neutralizing IgG, not infected	TRUE
35	FALSE	0.38	0.88	NCVRT	NDET	VC6802	NA	NA	NA	45	45	37.4	Pre-existing neutralizing IgG, not infected	TRUE
35	FALSE	0.71	0.84	NCVISC	4.72	EVARC2	NA	NA	NA	NA	NA	37.4	Pre-existing neutralizing IgG, not infected	TRUE
35	FALSE	21.33	21.73	NCVRT	NDET	VC6801	NA	NA	NA	45	45	37.4	Pre-existing neutralizing IgG, not infected	TRUE
35	FALSE	31.35	31.85	NCVRT	DET-CSURGT	VPANT1	NA	NA	38.3	NA	NA	37.4	Pre-existing neutralizing IgG, not infected	TRUE
35	FALSE	31.35	31.55	NCVISC	3.48	EVARC2	NA	NA	NA	NA	NA	37.4	Pre-existing neutralizing IgG, not infected	TRUE
36	TRUE	21.33	21.73	NCVRT	DET-CSURGT	VC6801	NA	NA	NA	26.97	26.79	26.79	No pre-existing IgG, infected	FALSE
36	TRUE	31.35	31.55	NCVISC	1.87	EVARC2	NA	NA	NA	NA	NA	26.79	No pre-existing IgG, infected	FALSE
36	TRUE	0.38	0.88	NCVRT	NDET	VC6802	NA	NA	NA	45	45	26.79	No pre-existing IgG, infected	FALSE
36	TRUE	0.38	0.89	NCVISC	0.12	EVARC2	NA	NA	NA	NA	NA	26.79	No pre-existing IgG, infected	FALSE
36	TRUE	31.35	32.1	NCVRT	DET-CSURGT	LT7500	32.6523	35.2376	NA	NA	NA	26.79	No pre-existing IgG, infected	FALSE
37	TRUE	31.35	31.55	NCVISC	2.71	EVARC2	NA	NA	NA	NA	NA	25.35	No pre-existing IgG, infected	FALSE
37	TRUE	0.38	0.89	NCVISC	0.1	EVARC2	NA	NA	NA	NA	NA	25.35	No pre-existing IgG, infected	FALSE
37	TRUE	0.71	0.88	NCVRT	NDET	VC6801	NA	NA	NA	45	45	25.35	No pre-existing IgG, infected	FALSE
37	TRUE	18.75	19.78	NCVRT	DET-CSURGT	VC6802	NA	NA	NA	25.35	25.8	25.35	No pre-existing IgG, infected	FALSE
37	TRUE	31.35	32.1	NCVRT	NDET	LT7500	NA	NA	NA	NA	NA	25.35	No pre-existing IgG, infected	FALSE
37	TRUE	32.6	33.13	NCVRT	NDET	LT7500	NA	NA	NA	NA	NA	25.35	No pre-existing IgG, infected	FALSE
38	TRUE	35.54	35.77	NCVISC	0.15	EVARC2	NA	NA	NA	NA	NA	29.89	No pre-existing IgG, infected	FALSE
38	TRUE	0.38	0.89	NCVISC	0.05	EVARC2	NA	NA	NA	NA	NA	29.89	No pre-existing IgG, infected	FALSE
38	TRUE	25.33	26.06	NCVRT	DET-CSURGT	VC6801	NA	NA	NA	29.89	31.65	29.89	No pre-existing IgG, infected	FALSE
38	TRUE	35.54	36.03	NCVRT	DET-CSURGT	VPANT2	NA	NA	38.1	NA	NA	29.89	No pre-existing IgG, infected	FALSE
38	TRUE	0.38	0.88	NCVRT	NDET	VC6801	NA	NA	NA	45	45	29.89	No pre-existing IgG, infected	FALSE
38	TRUE	18.75	19.78	NCVRT	NDET	VC6802	NA	NA	NA	45	45	29.89	No pre-existing IgG, infected	FALSE
39	TRUE	32.48	33.13	NCVRT	INCON-CSURGT	LT7500	35.5459	NA	NA	NA	NA	17.68	No pre-existing IgG, infected	FALSE
39	TRUE	31.56	31.87	NCVRT	DET-CSURGT	VPANT1	NA	NA	32.6	NA	NA	17.68	No pre-existing IgG, infected	FALSE
39	TRUE	31.56	31.81	NCVISC	2.43	EVARC1	NA	NA	NA	NA	NA	17.68	No pre-existing IgG, infected	FALSE
39	TRUE	0.76	0.84	NCVISC	0.06	EVARC2	NA	NA	NA	NA	NA	17.68	No pre-existing IgG, infected	FALSE
39	TRUE	0.38	0.88	NCVRT	NDET	VC6802	NA	NA	NA	45	45	17.68	No pre-existing IgG, infected	FALSE
39	TRUE	18.75	19.78	NCVRT	DET-CSURGT	VC6802	NA	NA	NA	17.68	17.84	17.68	No pre-existing IgG, infected	FALSE
40	TRUE	0.76	0.84	NCVISC	0.02	EVARC2	NA	NA	NA	NA	NA	16.09	No pre-existing IgG, infected	FALSE
40	TRUE	31.56	31.88	NCVRT	DET-CSURGT	VPANT1	NA	NA	29.5	NA	NA	16.09	No pre-existing IgG, infected	FALSE
40	TRUE	31.56	31.81	NCVISC	5.89	EVARC1	NA	NA	NA	NA	NA	16.09	No pre-existing IgG, infected	FALSE
40	TRUE	0.72	0.88	NCVRT	NDET	VC6801	NA	NA	NA	45	45	16.09	No pre-existing IgG, infected	FALSE
40	TRUE	18.75	19.78	NCVRT	DET-CSURGT	VC6802	NA	NA	NA	16.09	16.14	16.09	No pre-existing IgG, infected	FALSE
40	TRUE	32.48	33.13	NCVRT	DET-CSURGT	LT7500	30.492	31.9091	NA	NA	NA	16.09	No pre-existing IgG, infected	FALSE
41	TRUE	0.72	0.88	NCVRT	NDET	VC6801	NA	NA	NA	45	45	17.84	No pre-existing IgG, infected	FALSE
41	TRUE	18.75	19.78	NCVRT	DET-CSURGT	VC6802	NA	NA	NA	17.84	17.86	17.84	No pre-existing IgG, infected	FALSE
41	TRUE	32.6	33.13	NCVRT	DET-CSURGT	LT7500	34.4834	35.443	NA	NA	NA	17.84	No pre-existing IgG, infected	FALSE
41	TRUE	0.71	0.89	NCVISC	0.03	EVARC2	NA	NA	NA	NA	NA	17.84	No pre-existing IgG, infected	FALSE
41	TRUE	31.35	31.74	NCVRT	NDET	VC6802	NA	NA	NA	45	45	17.84	No pre-existing IgG, infected	FALSE
41	TRUE	31.35	31.55	NCVISC	1.95	EVARC2	NA	NA	NA	NA	NA	17.84	No pre-existing IgG, infected	FALSE
42	TRUE	18.75	19.78	NCVRT	NDET	VC6802	NA	NA	NA	45	45	22.95	No pre-existing IgG, infected	FALSE
42	TRUE	35.54	36.03	NCVRT	DET-CSURGT	VPANT2	NA	NA	31.8	NA	NA	22.95	No pre-existing IgG, infected	FALSE
42	TRUE	25.85	26.02	NCVRT	DET-CSURGT	VC6802	NA	NA	NA	22.95	23.44	22.95	No pre-existing IgG, infected	FALSE
42	TRUE	0.71	0.88	NCVRT	NDET	VC6801	NA	NA	NA	45	45	22.95	No pre-existing IgG, infected	FALSE
42	TRUE	0.76	0.84	NCVISC	0.25	EVARC2	NA	NA	NA	NA	NA	22.95	No pre-existing IgG, infected	FALSE
42	TRUE	35.54	35.76	NCVISC	1.91	EVARC2	NA	NA	NA	NA	NA	22.95	No pre-existing IgG, infected	FALSE
43	TRUE	31.56	31.81	NCVISC	5.65	EVARC1	NA	NA	NA	NA	NA	25.04	No pre-existing IgG, infected	FALSE
43	TRUE	0.38	0.88	NCVRT	NDET	VC6802	NA	NA	NA	45	45	25.04	No pre-existing IgG, infected	FALSE
43	TRUE	31.56	32.1	NCVRT	DET-CSURGT	LT7500	36.0012	39.1754	NA	NA	NA	25.04	No pre-existing IgG, infected	FALSE
43	TRUE	18.75	19.78	NCVRT	DET-CSURGT	VC6802	NA	NA	NA	25.04	25.49	25.04	No pre-existing IgG, infected	FALSE
43	TRUE	0.76	0.84	NCVISC	0.12	EVARC2	NA	NA	NA	NA	NA	25.04	No pre-existing IgG, infected	FALSE
44	TRUE	0.38	2.58	NCVRT	NDET	VPANT1	NA	NA	45	NA	NA	20.86	No pre-existing IgG, infected	FALSE
44	TRUE	0.38	2.58	NCVRT	NDET	VPANT1	NA	NA	45	NA	NA	20.86	No pre-existing IgG, infected	FALSE
44	TRUE	31.35	31.92	NCVRT	DET-CSURGT	VC6801	NA	NA	NA	34.83	36.9	20.86	No pre-existing IgG, infected	FALSE
44	TRUE	0.71	0.84	NCVISC	0.13	EVARC2	NA	NA	NA	NA	NA	20.86	No pre-existing IgG, infected	FALSE
44	TRUE	31.35	31.55	NCVISC	6.47	EVARC2	NA	NA	NA	NA	NA	20.86	No pre-existing IgG, infected	FALSE
44	TRUE	18.75	19.78	NCVRT	DET-CSURGT	VC6802	NA	NA	NA	20.86	21.05	20.86	No pre-existing IgG, infected	FALSE
45	TRUE	0.38	0.88	NCVRT	NDET	VC6802	NA	NA	NA	45	45	21.05	No pre-existing IgG, infected	FALSE
45	TRUE	0.38	0.89	NCVISC	0.51	EVARC2	NA	NA	NA	NA	NA	21.05	No pre-existing IgG, infected	FALSE
45	TRUE	32.48	33.13	NCVRT	NDET	LT7500	NA	NA	NA	NA	NA	21.05	No pre-existing IgG, infected	FALSE
45	TRUE	31.56	31.88	NCVRT	NDET	VPANT1	NA	NA	45	NA	NA	21.05	No pre-existing IgG, infected	FALSE
45	TRUE	18.75	19.93	NCVRT	DET-CSURGT	VC6802	NA	NA	NA	21.08	21.05	21.05	No pre-existing IgG, infected	FALSE
45	TRUE	31.56	31.81	NCVISC	4.55	EVARC1	NA	NA	NA	NA	NA	21.05	No pre-existing IgG, infected	FALSE
46	TRUE	0.38	0.88	NCVRT	NDET	VC6802	NA	NA	NA	45	45	19.81	No pre-existing IgG, infected	FALSE
46	TRUE	0.38	0.84	NCVISC	0.36	EVARC2	NA	NA	NA	NA	NA	19.81	No pre-existing IgG, infected	FALSE
46	TRUE	31.56	31.81	NCVISC	5.53	EVARC1	NA	NA	NA	NA	NA	19.81	No pre-existing IgG, infected	FALSE
46	TRUE	18.75	19.93	NCVRT	DET-CSURGT	VC6802	NA	NA	NA	19.81	19.92	19.81	No pre-existing IgG, infected	FALSE
46	TRUE	31.56	31.9	NCVRT	DET-CSURGT	VPANT2	NA	NA	31.9	NA	NA	19.81	No pre-existing IgG, infected	FALSE
47	TRUE	31.35	31.74	NCVRT	INCON-CSURGT	VC6802	NA	NA	NA	45	37.34	33.39	No pre-existing IgG, infected	FALSE
47	TRUE	31.35	31.55	NCVISC	5.59	EVARC2	NA	NA	NA	NA	NA	33.39	No pre-existing IgG, infected	FALSE
47	TRUE	0.38	0.88	NCVRT	NDET	VC6801	NA	NA	NA	45	45	33.39	No pre-existing IgG, infected	FALSE
47	TRUE	0.38	0.84	NCVISC	0.08	EVARC2	NA	NA	NA	NA	NA	33.39	No pre-existing IgG, infected	FALSE
47	TRUE	32.6	33.13	NCVRT	INCON-CSURGT	LT7500	NA	38.0789	NA	NA	NA	33.39	No pre-existing IgG, infected	FALSE
47	TRUE	18.75	19.78	NCVRT	DET-CSURGT	VC6802	NA	NA	NA	33.39	35.06	33.39	No pre-existing IgG, infected	FALSE
48	TRUE	0.38	0.84	NCVISC	0.88	EVARC2	NA	NA	NA	NA	NA	19.68	No pre-existing IgG, infected	FALSE
48	TRUE	21.33	21.73	NCVRT	DET-CSURGT	VC6801	NA	NA	NA	20.11	19.68	19.68	No pre-existing IgG, infected	FALSE
48	TRUE	31.35	31.55	NCVISC	6.24	EVARC2	NA	NA	NA	NA	NA	19.68	No pre-existing IgG, infected	FALSE
48	TRUE	0.71	0.88	NCVRT	NDET	VC6801	NA	NA	NA	45	45	19.68	No pre-existing IgG, infected	FALSE
48	TRUE	31.35	31.74	NCVRT	DET-CSURGT	VC6802	NA	NA	NA	35.59	36.31	19.68	No pre-existing IgG, infected	FALSE
49	TRUE	0.38	0.89	NCVISC	0.04	EVARC2	NA	NA	NA	NA	NA	19.69	No pre-existing IgG, infected	FALSE
49	TRUE	31.35	31.55	NCVISC	6.02	EVARC2	NA	NA	NA	NA	NA	19.69	No pre-existing IgG, infected	FALSE
49	TRUE	18.75	19.93	NCVRT	DET-CSURGT	VC6802	NA	NA	NA	19.69	20	19.69	No pre-existing IgG, infected	FALSE
49	TRUE	0.38	0.88	NCVRT	NDET	VC6802	NA	NA	NA	45	45	19.69	No pre-existing IgG, infected	FALSE
49	TRUE	31.35	32.1	NCVRT	DET-CSURGT	LT7500	35.1579	38.2626	NA	NA	NA	19.69	No pre-existing IgG, infected	FALSE
50	TRUE	31.35	31.74	NCVRT	DET-CSURGT	VC6802	NA	NA	NA	33.03	34.52	21.38	No pre-existing IgG, infected	FALSE
50	TRUE	31.35	31.55	NCVISC	0.39	EVARC2	NA	NA	NA	NA	NA	21.38	No pre-existing IgG, infected	FALSE
50	TRUE	0.7	0.88	NCVRT	NDET	VC6802	NA	NA	NA	45	45	21.38	No pre-existing IgG, infected	FALSE
50	TRUE	0.76	0.84	NCVISC	0.03	EVARC2	NA	NA	NA	NA	NA	21.38	No pre-existing IgG, infected	FALSE
50	TRUE	18.75	19.93	NCVRT	DET-CSURGT	VC6802	NA	NA	NA	21.42	21.38	21.38	No pre-existing IgG, infected	FALSE
51	TRUE	18.75	19.93	NCVRT	DET-CSURGT	VC6802	NA	NA	NA	24.6	24.52	24.52	No pre-existing IgG, infected	FALSE
51	TRUE	31.56	31.81	NCVISC	0.52	EVARC1	NA	NA	NA	NA	NA	24.52	No pre-existing IgG, infected	FALSE
51	TRUE	32.48	32.91	NCVRT	DET-CSURGT	VC6801	NA	NA	NA	33.79	34.6	24.52	No pre-existing IgG, infected	FALSE
51	TRUE	0.7	0.88	NCVRT	NDET	VC6802	NA	NA	NA	45	45	24.52	No pre-existing IgG, infected	FALSE
51	TRUE	0.76	0.84	NCVISC	0.04	EVARC2	NA	NA	NA	NA	NA	24.52	No pre-existing IgG, infected	FALSE
51	TRUE	31.56	31.88	NCVRT	NDET	VPANT2	NA	NA	45	NA	NA	24.52	No pre-existing IgG, infected	FALSE
52	TRUE	31.56	31.81	NCVISC	3.52	EVARC1	NA	NA	NA	NA	NA	28.3	No pre-existing IgG, infected	FALSE
52	TRUE	18.75	19.93	NCVRT	DET-CSURGT	VC6802	NA	NA	NA	28.3	28.84	28.3	No pre-existing IgG, infected	FALSE
52	TRUE	32.48	32.91	NCVRT	NDET	VC6801	NA	NA	NA	45	45	28.3	No pre-existing IgG, infected	FALSE
52	TRUE	0.38	0.84	NCVISC	0.09	EVARC2	NA	NA	NA	NA	NA	28.3	No pre-existing IgG, infected	FALSE
52	TRUE	31.56	31.88	NCVRT	NDET	VPANT1	NA	NA	45	NA	NA	28.3	No pre-existing IgG, infected	FALSE
52	TRUE	0.38	0.88	NCVRT	NDET	VC6801	NA	NA	NA	45	45	28.3	No pre-existing IgG, infected	FALSE
53	TRUE	0.38	0.88	NCVRT	NDET	VC6801	NA	NA	NA	45	45	28.55	No pre-existing IgG, infected	FALSE
53	TRUE	31.35	31.74	NCVRT	DET-CSURGT	VC6802	NA	NA	NA	31.94	32.92	28.55	No pre-existing IgG, infected	FALSE
53	TRUE	31.35	31.55	NCVISC	1.48	EVARC2	NA	NA	NA	NA	NA	28.55	No pre-existing IgG, infected	FALSE
53	TRUE	18.75	19.93	NCVRT	DET-CSURGT	VC6802	NA	NA	NA	28.55	29	28.55	No pre-existing IgG, infected	FALSE
53	TRUE	0.38	0.84	NCVISC	0.11	EVARC2	NA	NA	NA	NA	NA	28.55	No pre-existing IgG, infected	FALSE
54	FALSE	35.33	35.76	NCVISC	0.2	EVARC2	NA	NA	NA	NA	NA	45	No pre-existing IgG, not infected	FALSE
54	FALSE	0.69	0.88	NCVRT	NDET	VC6802	NA	NA	NA	45	45	45	No pre-existing IgG, not infected	FALSE
54	FALSE	35.33	36.17	NCVRT	NDET	VC6802	NA	NA	NA	45	45	45	No pre-existing IgG, not infected	FALSE
54	FALSE	18.75	19.93	NCVRT	NDET	VC6802	NA	NA	NA	45	45	45	No pre-existing IgG, not infected	FALSE
54	FALSE	36.33	36.87	NCVRT	NDET	VC6801	NA	NA	NA	45	45	45	No pre-existing IgG, not infected	FALSE
54	FALSE	0.38	0.89	NCVISC	0.2	EVARC2	NA	NA	NA	NA	NA	45	No pre-existing IgG, not infected	FALSE
55	TRUE	25.33	26.02	NCVRT	DET-CSURGT	VC6802	NA	NA	NA	19.03	19.15	19.03	No pre-existing IgG, infected	FALSE
55	TRUE	35.54	35.76	NCVISC	1.68	EVARC2	NA	NA	NA	NA	NA	19.03	No pre-existing IgG, infected	FALSE
55	TRUE	18.75	19.78	NCVRT	NDET	VC6802	NA	NA	NA	45	45	19.03	No pre-existing IgG, infected	FALSE
55	TRUE	35.54	36.03	NCVRT	DET-CSURGT	VPANT2	NA	NA	36.6	NA	NA	19.03	No pre-existing IgG, infected	FALSE
55	TRUE	0.71	0.84	NCVISC	0.04	EVARC2	NA	NA	NA	NA	NA	19.03	No pre-existing IgG, infected	FALSE
55	TRUE	0.7	0.88	NCVRT	NDET	VC6802	NA	NA	NA	45	45	19.03	No pre-existing IgG, infected	FALSE
56	FALSE	18.75	19.93	NCVRT	NDET	VC6802	NA	NA	NA	45	45	45	No pre-existing IgG, not infected	FALSE
56	FALSE	0.69	0.88	NCVRT	NDET	VC6802	NA	NA	NA	45	45	45	No pre-existing IgG, not infected	FALSE
56	FALSE	0.38	0.84	NCVISC	0.09	EVARC2	NA	NA	NA	NA	NA	45	No pre-existing IgG, not infected	FALSE
57	TRUE	0.71	0.88	NCVRT	NDET	VC6801	NA	NA	NA	45	45	26.23	No pre-existing IgG, infected	FALSE
57	TRUE	0.38	0.89	NCVISC	0.03	EVARC2	NA	NA	NA	NA	NA	26.23	No pre-existing IgG, infected	FALSE
57	TRUE	18.75	19.78	NCVRT	DET-CSURGT	VC6802	NA	NA	NA	26.23	26.52	26.23	No pre-existing IgG, infected	FALSE
57	TRUE	31.56	31.92	NCVRT	DET-CSURGT	VPANT1	NA	NA	35.9	NA	NA	26.23	No pre-existing IgG, infected	FALSE
57	TRUE	31.56	31.81	NCVISC	3.7	EVARC1	NA	NA	NA	NA	NA	26.23	No pre-existing IgG, infected	FALSE
58	TRUE	31.56	33.13	NCVRT	INCON-CSURGT	LT7500	NA	37.2555	NA	NA	NA	37.2555	No pre-existing IgG, infected	FALSE
58	TRUE	35.54	37.8	NCVISC	3.36	EVARC2	NA	NA	NA	NA	NA	37.2555	No pre-existing IgG, infected	FALSE
58	TRUE	37.4	38.42	NCVRT	DET-CSURGT	VPANT3	NA	NA	NA	NA	NA	37.2555	No pre-existing IgG, infected	FALSE
58	TRUE	0.71	0.88	NCVRT	NDET	VC6801	NA	NA	NA	45	45	37.2555	No pre-existing IgG, infected	FALSE
58	TRUE	0.38	0.89	NCVISC	0.31	EVARC2	NA	NA	NA	NA	NA	37.2555	No pre-existing IgG, infected	FALSE
59	TRUE	31.35	31.74	NCVRT	DET-CSURGT	VC6802	NA	NA	NA	31.97	32.96	31.97	No pre-existing IgG, infected	FALSE
59	TRUE	31.35	31.55	NCVISC	0.82	EVARC2	NA	NA	NA	NA	NA	31.97	No pre-existing IgG, infected	FALSE
59	TRUE	0.38	0.88	NCVRT	NDET	VC6802	NA	NA	NA	45	45	31.97	No pre-existing IgG, infected	FALSE
59	TRUE	0.76	0.84	NCVISC	0.23	EVARC2	NA	NA	NA	NA	NA	31.97	No pre-existing IgG, infected	FALSE
60	TRUE	18.75	19.93	NCVRT	DET-CSURGT	VC6802	NA	NA	NA	23.63	23.72	23.63	No pre-existing IgG, infected	FALSE
60	TRUE	0.38	0.89	NCVISC	0.04	EVARC2	NA	NA	NA	NA	NA	23.63	No pre-existing IgG, infected	FALSE
60	TRUE	0.38	0.88	NCVRT	NDET	VC6802	NA	NA	NA	45	45	23.63	No pre-existing IgG, infected	FALSE
60	TRUE	31.35	31.55	NCVISC	4.65	EVARC2	NA	NA	NA	NA	NA	23.63	No pre-existing IgG, infected	FALSE
60	TRUE	31.35	31.74	NCVRT	DET-CSURGT	VC6802	NA	NA	NA	34.8	36.46	23.63	No pre-existing IgG, infected	FALSE
61	FALSE	35.33	35.92	NCVRT	NDET	VC6802	NA	NA	NA	45	45	45	Pre-existing neutralizing IgG, not infected	TRUE
61	FALSE	0.47	0.54	NCVISC	6.93	EVARC2	NA	NA	NA	NA	NA	45	Pre-existing neutralizing IgG, not infected	TRUE
61	FALSE	25.33	26.02	NCVRT	NDET	VC6802	NA	NA	NA	45	45	45	Pre-existing neutralizing IgG, not infected	TRUE
61	FALSE	36.33	36.95	NCVRT	NDET	VC6802	NA	NA	NA	45	45	45	Pre-existing neutralizing IgG, not infected	TRUE
61	FALSE	0.52	0.73	NCVRT	NDET	VC6802	NA	NA	NA	45	45	45	Pre-existing neutralizing IgG, not infected	TRUE
61	FALSE	35.33	35.77	NCVISC	6.4	EVARC2	NA	NA	NA	NA	NA	45	Pre-existing neutralizing IgG, not infected	TRUE
61	FALSE	18.75	19.78	NCVRT	NDET	VC6802	NA	NA	NA	45	45	45	Pre-existing neutralizing IgG, not infected	TRUE
62	TRUE	31.56	31.88	NCVRT	DET-CSURGT	VPANT2	NA	NA	36.5	NA	NA	29.19	No pre-existing IgG, infected	FALSE
62	TRUE	0.71	0.88	NCVRT	NDET	VC6801	NA	NA	NA	45	45	29.19	No pre-existing IgG, infected	FALSE
62	TRUE	32.48	42.62	NCVRT	YOVRDU	VPANT1	NA	NA	NA	NA	NA	29.19	No pre-existing IgG, infected	FALSE
62	TRUE	31.56	31.81	NCVISC	5.13	EVARC1	NA	NA	NA	NA	NA	29.19	No pre-existing IgG, infected	FALSE
62	TRUE	18.75	19.93	NCVRT	DET-CSURGT	VC6802	NA	NA	NA	29.19	29.59	29.19	No pre-existing IgG, infected	FALSE
62	TRUE	0.38	0.84	NCVISC	0.16	EVARC2	NA	NA	NA	NA	NA	29.19	No pre-existing IgG, infected	FALSE
63	FALSE	35.33	35.77	NCVISC	0.06	EVARC2	NA	NA	NA	NA	NA	45	No pre-existing IgG, not infected	FALSE
63	FALSE	35.33	35.94	NCVRT	NDET	VC6802	NA	NA	NA	45	45	45	No pre-existing IgG, not infected	FALSE
63	FALSE	36.33	36.95	NCVRT	NDET	VC6802	NA	NA	NA	45	45	45	No pre-existing IgG, not infected	FALSE
63	FALSE	18.75	19.78	NCVRT	NDET	VC6802	NA	NA	NA	45	45	45	No pre-existing IgG, not infected	FALSE
63	FALSE	25.33	26.06	NCVRT	NDET	VC6801	NA	NA	NA	45	45	45	No pre-existing IgG, not infected	FALSE
63	FALSE	0.77	0.84	NCVISC	0.05	EVARC2	NA	NA	NA	NA	NA	45	No pre-existing IgG, not infected	FALSE
63	FALSE	0.38	0.88	NCVRT	NDET	VC6802	NA	NA	NA	45	45	45	No pre-existing IgG, not infected	FALSE
64	TRUE	18.75	19.78	NCVRT	DET-CSURGT	VC6802	NA	NA	NA	31.7	33.3	31.7	No pre-existing IgG, infected	FALSE
64	TRUE	32.6	33.13	NCVRT	INCON-CSURGT	LT7500	NA	38.1843	NA	NA	NA	31.7	No pre-existing IgG, infected	FALSE
64	TRUE	31.35	31.55	NCVISC	6.34	EVARC2	NA	NA	NA	NA	NA	31.7	No pre-existing IgG, infected	FALSE
64	TRUE	0.38	0.88	NCVRT	NDET	VC6802	NA	NA	NA	45	45	31.7	No pre-existing IgG, infected	FALSE
64	TRUE	31.35	32.1	NCVRT	NDET	LT7500	NA	NA	NA	NA	NA	31.7	No pre-existing IgG, infected	FALSE
64	TRUE	0.76	0.84	NCVISC	0.04	EVARC2	NA	NA	NA	NA	NA	31.7	No pre-existing IgG, infected	FALSE
65	TRUE	18.75	19.78	NCVRT	DET-CSURGT	VC6802	NA	NA	NA	17.14	17.08	17.08	No pre-existing IgG, infected	FALSE
66	TRUE	31.35	31.55	NCVISC	5.82	EVARC2	NA	NA	NA	NA	NA	19.04	No pre-existing IgG, infected	FALSE
66	TRUE	31.35	32.1	NCVRT	DET-CSURGT	LT7500	31.9439	34.2879	NA	NA	NA	19.04	No pre-existing IgG, infected	FALSE
66	TRUE	0.7	0.88	NCVRT	NDET	VC6802	NA	NA	NA	45	45	19.04	No pre-existing IgG, infected	FALSE
66	TRUE	0.5	0.84	NCVISC	0.07	EVARC2	NA	NA	NA	NA	NA	19.04	No pre-existing IgG, infected	FALSE
66	TRUE	18.75	19.93	NCVRT	DET-CSURGT	VC6802	NA	NA	NA	19.04	19.06	19.04	No pre-existing IgG, infected	FALSE
67	TRUE	18.75	19.93	NCVRT	DET-CSURGT	VC6802	NA	NA	NA	19.27	19.57	19.27	No pre-existing IgG, infected	FALSE
67	TRUE	0.38	0.88	NCVRT	NDET	VC6801	NA	NA	NA	45	45	19.27	No pre-existing IgG, infected	FALSE
67	TRUE	31.56	32.1	NCVRT	DET-CSURGT	LT7500	33.1554	35.9803	NA	NA	NA	19.27	No pre-existing IgG, infected	FALSE
67	TRUE	31.56	31.81	NCVISC	4.68	EVARC1	NA	NA	NA	NA	NA	19.27	No pre-existing IgG, infected	FALSE
67	TRUE	0.38	0.89	NCVISC	0.15	EVARC2	NA	NA	NA	NA	NA	19.27	No pre-existing IgG, infected	FALSE
68	TRUE	0.38	0.88	NCVRT	NDET	VC6802	NA	NA	NA	45	45	20.96	No pre-existing IgG, infected	FALSE
68	TRUE	0.38	0.94	NCVISC	0.06	EVARC2	NA	NA	NA	NA	NA	20.96	No pre-existing IgG, infected	FALSE
68	TRUE	31.56	31.88	NCVRT	DET-CSURGT	VPANT1	NA	NA	37.2	NA	NA	20.96	No pre-existing IgG, infected	FALSE
68	TRUE	31.56	31.81	NCVISC	6.56	EVARC1	NA	NA	NA	NA	NA	20.96	No pre-existing IgG, infected	FALSE
68	TRUE	18.75	19.78	NCVRT	DET-CSURGT	VC6802	NA	NA	NA	20.96	20.97	20.96	No pre-existing IgG, infected	FALSE
69	TRUE	21.33	21.73	NCVRT	DET-CSURGT	VC6801	NA	NA	NA	32.72	33.63	32.72	No pre-existing IgG, infected	FALSE
69	TRUE	31.35	31.92	NCVRT	NDET	VC6801	NA	NA	NA	45	45	32.72	No pre-existing IgG, infected	FALSE
69	TRUE	0.69	0.88	NCVRT	NDET	VC6802	NA	NA	NA	45	45	32.72	No pre-existing IgG, infected	FALSE
69	TRUE	32.6	33.13	NCVRT	NDET	LT7500	NA	NA	NA	NA	NA	32.72	No pre-existing IgG, infected	FALSE
69	TRUE	0.5	0.89	NCVISC	0.03	EVARC2	NA	NA	NA	NA	NA	32.72	No pre-existing IgG, infected	FALSE
69	TRUE	42.54	43.32	NCVRT	NDET	LT7500	NA	NA	NA	NA	NA	32.72	No pre-existing IgG, infected	FALSE
69	TRUE	31.35	31.55	NCVISC	3.51	EVARC2	NA	NA	NA	NA	NA	32.72	No pre-existing IgG, infected	FALSE
70	TRUE	31.35	31.74	NCVRT	DET-CSURGT	VC6802	NA	NA	NA	32.6	34.88	17.9	No pre-existing IgG, infected	FALSE
70	TRUE	31.35	31.55	NCVISC	2.76	EVARC2	NA	NA	NA	NA	NA	17.9	No pre-existing IgG, infected	FALSE
70	TRUE	18.75	19.93	NCVRT	DET-CSURGT	VC6802	NA	NA	NA	17.92	17.9	17.9	No pre-existing IgG, infected	FALSE
70	TRUE	0.71	0.88	NCVRT	NDET	VC6801	NA	NA	NA	45	45	17.9	No pre-existing IgG, infected	FALSE
70	TRUE	0.5	0.84	NCVISC	0.04	EVARC2	NA	NA	NA	NA	NA	17.9	No pre-existing IgG, infected	FALSE
71	TRUE	31.35	31.55	NCVISC	4.06	EVARC2	NA	NA	NA	NA	NA	27.83	No pre-existing IgG, infected	FALSE
71	TRUE	21.33	21.73	NCVRT	DET-CSURGT	VC6801	NA	NA	NA	28.03	27.83	27.83	No pre-existing IgG, infected	FALSE
71	TRUE	0.38	0.88	NCVRT	NDET	VC6801	NA	NA	NA	45	45	27.83	No pre-existing IgG, infected	FALSE
71	TRUE	0.38	0.89	NCVISC	0.01	EVARC2	NA	NA	NA	NA	NA	27.83	No pre-existing IgG, infected	FALSE
71	TRUE	31.35	31.74	NCVRT	DET-CSURGT	VC6802	NA	NA	NA	34.62	37.19	27.83	No pre-existing IgG, infected	FALSE
72	FALSE	18.75	19.78	NCVRT	NDET	VC6802	NA	NA	NA	45	45	45	No pre-existing IgG, not infected	FALSE
72	FALSE	25.33	26.06	NCVRT	NDET	VC6801	NA	NA	NA	45	45	45	No pre-existing IgG, not infected	FALSE
72	FALSE	0.38	0.88	NCVRT	NDET	VC6802	NA	NA	NA	45	45	45	No pre-existing IgG, not infected	FALSE
72	FALSE	35.33	35.92	NCVRT	NDET	VC6802	NA	NA	NA	45	45	45	No pre-existing IgG, not infected	FALSE
72	FALSE	0.76	0.84	NCVISC	0.04	EVARC2	NA	NA	NA	NA	NA	45	No pre-existing IgG, not infected	FALSE
72	FALSE	36.33	36.95	NCVRT	NDET	VC6802	NA	NA	NA	45	45	45	No pre-existing IgG, not infected	FALSE
72	FALSE	35.33	35.77	NCVISC	0.03	EVARC2	NA	NA	NA	NA	NA	45	No pre-existing IgG, not infected	FALSE
73	TRUE	0.38	0.88	NCVRT	NDET	VC6801	NA	NA	NA	45	45	18.91	No pre-existing IgG, infected	FALSE
73	TRUE	31.35	31.55	NCVISC	2.88	EVARC2	NA	NA	NA	NA	NA	18.91	No pre-existing IgG, infected	FALSE
73	TRUE	31.35	32.1	NCVRT	NDET	LT7500	NA	NA	NA	NA	NA	18.91	No pre-existing IgG, infected	FALSE
73	TRUE	0.38	0.94	NCVISC	0.03	EVARC2	NA	NA	NA	NA	NA	18.91	No pre-existing IgG, infected	FALSE
73	TRUE	32.6	33.13	NCVRT	NDET	LT7500	NA	NA	NA	NA	NA	18.91	No pre-existing IgG, infected	FALSE
73	TRUE	18.75	19.93	NCVRT	DET-CSURGT	VC6802	NA	NA	NA	18.91	19.09	18.91	No pre-existing IgG, infected	FALSE
74	TRUE	31.56	31.81	NCVISC	2.6	EVARC1	NA	NA	NA	NA	NA	21.41	No pre-existing IgG, infected	FALSE
74	TRUE	0.71	0.84	NCVISC	0.03	EVARC2	NA	NA	NA	NA	NA	21.41	No pre-existing IgG, infected	FALSE
74	TRUE	31.56	31.9	NCVRT	DET-CSURGT	VPANT2	NA	NA	37.8	NA	NA	21.41	No pre-existing IgG, infected	FALSE
74	TRUE	18.75	19.78	NCVRT	DET-CSURGT	VC6802	NA	NA	NA	21.5	21.41	21.41	No pre-existing IgG, infected	FALSE
74	TRUE	32.48	42.62	NCVRT	YOVRDU	VPANT1	NA	NA	NA	NA	NA	21.41	No pre-existing IgG, infected	FALSE
74	TRUE	0.72	0.88	NCVRT	NDET	VC6801	NA	NA	NA	45	45	21.41	No pre-existing IgG, infected	FALSE
75	TRUE	32.48	32.91	NCVRT	INCON-CSURGT	VC6801	NA	NA	NA	45	36.92	18.49	No pre-existing IgG, infected	FALSE
75	TRUE	0.38	0.89	NCVISC	0.02	EVARC2	NA	NA	NA	NA	NA	18.49	No pre-existing IgG, infected	FALSE
75	TRUE	0.72	0.88	NCVRT	NDET	VC6801	NA	NA	NA	45	45	18.49	No pre-existing IgG, infected	FALSE
75	TRUE	31.56	31.81	NCVISC	0.06	EVARC1	NA	NA	NA	NA	NA	18.49	No pre-existing IgG, infected	FALSE
75	TRUE	31.56	32.1	NCVRT	INCON-CSURGT	LT7500	36.845	NA	NA	NA	NA	18.49	No pre-existing IgG, infected	FALSE
75	TRUE	18.75	19.93	NCVRT	DET-CSURGT	VC6802	NA	NA	NA	18.49	18.56	18.49	No pre-existing IgG, infected	FALSE
76	TRUE	0.38	0.84	NCVISC	0.04	EVARC2	NA	NA	NA	NA	NA	33.71	No pre-existing IgG, infected	FALSE
76	TRUE	36.54	37	NCVRT	NDET	VC6801	NA	NA	NA	45	45	33.71	No pre-existing IgG, infected	FALSE
76	TRUE	25.33	26.02	NCVRT	DET-CSURGT	VC6802	NA	NA	NA	33.71	35.65	33.71	No pre-existing IgG, infected	FALSE
76	TRUE	37.83	37.9	NCVISC	5.31	EVARC2	NA	NA	NA	NA	NA	33.71	No pre-existing IgG, infected	FALSE
76	TRUE	0.38	0.88	NCVRT	NDET	VC6802	NA	NA	NA	45	45	33.71	No pre-existing IgG, infected	FALSE
76	TRUE	35.54	38.59	NCVRT	NDET	VPANT1	NA	NA	45	NA	NA	33.71	No pre-existing IgG, infected	FALSE
77	TRUE	18.75	19.78	NCVRT	DET-CSURGT	VC6802	NA	NA	NA	30.5	31.61	30.5	No pre-existing IgG, infected	FALSE
77	TRUE	0.38	0.88	NCVRT	NDET	VC6802	NA	NA	NA	45	45	30.5	No pre-existing IgG, infected	FALSE
77	TRUE	0.38	0.84	NCVISC	0.22	EVARC2	NA	NA	NA	NA	NA	30.5	No pre-existing IgG, infected	FALSE
77	TRUE	32.48	33.03	NCVRT	NDET	VC6802	NA	NA	NA	45	45	30.5	No pre-existing IgG, infected	FALSE
77	TRUE	31.56	31.81	NCVISC	4.42	EVARC1	NA	NA	NA	NA	NA	30.5	No pre-existing IgG, infected	FALSE
77	TRUE	31.56	31.92	NCVRT	NDET	VPANT1	NA	NA	45	NA	NA	30.5	No pre-existing IgG, infected	FALSE
78	TRUE	31.56	31.81	NCVISC	1.31	EVARC1	NA	NA	NA	NA	NA	27.7	No pre-existing IgG, infected	FALSE
78	TRUE	18.75	19.93	NCVRT	DET-CSURGT	VC6802	NA	NA	NA	27.7	27.88	27.7	No pre-existing IgG, infected	FALSE
78	TRUE	0.71	0.88	NCVRT	NDET	VC6801	NA	NA	NA	45	45	27.7	No pre-existing IgG, infected	FALSE
78	TRUE	31.56	31.9	NCVRT	DET-CSURGT	VPANT2	NA	NA	36.4	NA	NA	27.7	No pre-existing IgG, infected	FALSE
78	TRUE	0.38	0.84	NCVISC	0.04	EVARC2	NA	NA	NA	NA	NA	27.7	No pre-existing IgG, infected	FALSE
79	TRUE	0.77	0.84	NCVISC	0.26	EVARC2	NA	NA	NA	NA	NA	25.77	No pre-existing IgG, infected	FALSE
79	TRUE	31.35	31.55	NCVISC	2.33	EVARC2	NA	NA	NA	NA	NA	25.77	No pre-existing IgG, infected	FALSE
79	TRUE	18.75	19.93	NCVRT	DET-CSURGT	VC6802	NA	NA	NA	25.77	26.2	25.77	No pre-existing IgG, infected	FALSE
79	TRUE	31.35	31.74	NCVRT	DET-CSURGT	VC6802	NA	NA	NA	32.13	34.79	25.77	No pre-existing IgG, infected	FALSE
79	TRUE	0.38	0.88	NCVRT	NDET	VC6802	NA	NA	NA	45	45	25.77	No pre-existing IgG, infected	FALSE
80	TRUE	0.38	0.89	NCVISC	0.04	EVARC2	NA	NA	NA	NA	NA	20.22	No pre-existing IgG, infected	FALSE
80	TRUE	31.35	31.55	NCVISC	1.99	EVARC2	NA	NA	NA	NA	NA	20.22	No pre-existing IgG, infected	FALSE
80	TRUE	31.35	32.1	NCVRT	DET-CSURGT	LT7500	35.7024	35.8089	NA	NA	NA	20.22	No pre-existing IgG, infected	FALSE
80	TRUE	18.75	19.93	NCVRT	DET-CSURGT	VC6802	NA	NA	NA	20.22	20.37	20.22	No pre-existing IgG, infected	FALSE
80	TRUE	0.71	0.88	NCVRT	NDET	VC6801	NA	NA	NA	45	45	20.22	No pre-existing IgG, infected	FALSE
81	TRUE	32.48	32.91	NCVRT	INCON-CSURGT	VC6801	NA	NA	NA	45	39.47	22.18	No pre-existing IgG, infected	FALSE
81	TRUE	0.71	0.88	NCVRT	NDET	VC6801	NA	NA	NA	45	45	22.18	No pre-existing IgG, infected	FALSE
81	TRUE	31.56	31.92	NCVRT	NDET	VPANT2	NA	NA	45	NA	NA	22.18	No pre-existing IgG, infected	FALSE
81	TRUE	18.75	19.78	NCVRT	DET-CSURGT	VC6802	NA	NA	NA	22.18	22.18	22.18	No pre-existing IgG, infected	FALSE
81	TRUE	0.5	0.84	NCVISC	0.05	EVARC2	NA	NA	NA	NA	NA	22.18	No pre-existing IgG, infected	FALSE
81	TRUE	31.56	31.81	NCVISC	4.43	EVARC1	NA	NA	NA	NA	NA	22.18	No pre-existing IgG, infected	FALSE
82	TRUE	0.71	0.84	NCVISC	0.38	EVARC2	NA	NA	NA	NA	NA	17.08	No pre-existing IgG, infected	FALSE
82	TRUE	18.75	19.93	NCVRT	DET-CSURGT	VC6802	NA	NA	NA	17.08	17.16	17.08	No pre-existing IgG, infected	FALSE
82	TRUE	0.38	0.88	NCVRT	NDET	VC6802	NA	NA	NA	45	45	17.08	No pre-existing IgG, infected	FALSE
82	TRUE	31.35	31.55	NCVISC	3.44	EVARC2	NA	NA	NA	NA	NA	17.08	No pre-existing IgG, infected	FALSE
82	TRUE	31.35	31.92	NCVRT	DET-CSURGT	VC6801	NA	NA	NA	32.12	33.45	17.08	No pre-existing IgG, infected	FALSE
83	TRUE	18.75	19.93	NCVRT	DET-CSURGT	VC6802	NA	NA	NA	24.69	24.81	24.69	No pre-existing IgG, infected	FALSE
83	TRUE	0.71	0.88	NCVRT	NDET	VC6801	NA	NA	NA	45	45	24.69	No pre-existing IgG, infected	FALSE
83	TRUE	0.76	0.84	NCVISC	0.72	EVARC2	NA	NA	NA	NA	NA	24.69	No pre-existing IgG, infected	FALSE
83	TRUE	32.48	33.13	NCVRT	DET-CSURGT	LT7500	28.9195	30.1917	NA	NA	NA	24.69	No pre-existing IgG, infected	FALSE
84	TRUE	0.72	0.88	NCVRT	NDET	VC6801	NA	NA	NA	45	45	26.81	No pre-existing IgG, infected	FALSE
84	TRUE	0.76	0.84	NCVISC	0.19	EVARC2	NA	NA	NA	NA	NA	26.81	No pre-existing IgG, infected	FALSE
84	TRUE	31.56	31.81	NCVISC	0.37	EVARC1	NA	NA	NA	NA	NA	26.81	No pre-existing IgG, infected	FALSE
84	TRUE	31.56	31.88	NCVRT	NDET	VPANT1	NA	NA	45	NA	NA	26.81	No pre-existing IgG, infected	FALSE
84	TRUE	18.75	19.78	NCVRT	DET-CSURGT	VC6802	NA	NA	NA	26.81	26.97	26.81	No pre-existing IgG, infected	FALSE
84	TRUE	32.48	32.91	NCVRT	NDET	VC6801	NA	NA	NA	45	45	26.81	No pre-existing IgG, infected	FALSE
85	TRUE	32.48	32.91	NCVRT	DET-CSURGT	VC6801	NA	NA	NA	33.18	35.1	21.03	No pre-existing IgG, infected	FALSE
85	TRUE	31.56	31.9	NCVRT	NDET	VPANT1	NA	NA	45	NA	NA	21.03	No pre-existing IgG, infected	FALSE
85	TRUE	18.75	19.93	NCVRT	DET-CSURGT	VC6802	NA	NA	NA	21.07	21.03	21.03	No pre-existing IgG, infected	FALSE
85	TRUE	31.56	31.81	NCVISC	3.58	EVARC1	NA	NA	NA	NA	NA	21.03	No pre-existing IgG, infected	FALSE
85	TRUE	0.38	0.88	NCVRT	NDET	VC6802	NA	NA	NA	45	45	21.03	No pre-existing IgG, infected	FALSE
85	TRUE	0.76	0.84	NCVISC	0.05	EVARC2	NA	NA	NA	NA	NA	21.03	No pre-existing IgG, infected	FALSE
86	TRUE	31.35	31.55	NCVISC	3.52	EVARC2	NA	NA	NA	NA	NA	19.78	No pre-existing IgG, infected	FALSE
86	TRUE	0.38	0.84	NCVISC	0.02	EVARC2	NA	NA	NA	NA	NA	19.78	No pre-existing IgG, infected	FALSE
86	TRUE	0.38	0.88	NCVRT	NDET	VC6802	NA	NA	NA	45	45	19.78	No pre-existing IgG, infected	FALSE
86	TRUE	18.75	19.78	NCVRT	DET-CSURGT	VC6802	NA	NA	NA	19.78	19.99	19.78	No pre-existing IgG, infected	FALSE
86	TRUE	31.35	32.1	NCVRT	DET-CSURGT	LT7500	34.2576	35.8639	NA	NA	NA	19.78	No pre-existing IgG, infected	FALSE
87	TRUE	31.35	31.92	NCVRT	NDET	VC6801	NA	NA	NA	45	45	26.25	No pre-existing IgG, infected	FALSE
87	TRUE	31.35	31.55	NCVISC	1.66	EVARC2	NA	NA	NA	NA	NA	26.25	No pre-existing IgG, infected	FALSE
87	TRUE	18.75	19.93	NCVRT	DET-CSURGT	VC6802	NA	NA	NA	26.26	26.25	26.25	No pre-existing IgG, infected	FALSE
87	TRUE	32.6	33.13	NCVRT	NDET	LT7500	NA	NA	NA	NA	NA	26.25	No pre-existing IgG, infected	FALSE
87	TRUE	0.38	0.89	NCVISC	0.02	EVARC2	NA	NA	NA	NA	NA	26.25	No pre-existing IgG, infected	FALSE
87	TRUE	0.71	0.88	NCVRT	NDET	VC6801	NA	NA	NA	45	45	26.25	No pre-existing IgG, infected	FALSE
88	TRUE	0.77	0.84	NCVISC	0.05	EVARC2	NA	NA	NA	NA	NA	26.88	No pre-existing IgG, infected	FALSE
88	TRUE	0.38	0.88	NCVRT	NDET	VC6801	NA	NA	NA	45	45	26.88	No pre-existing IgG, infected	FALSE
88	TRUE	31.56	31.87	NCVRT	DET-CSURGT	VPANT1	NA	NA	31.5	NA	NA	26.88	No pre-existing IgG, infected	FALSE
88	TRUE	18.75	19.93	NCVRT	DET-CSURGT	VC6802	NA	NA	NA	26.88	27.34	26.88	No pre-existing IgG, infected	FALSE
88	TRUE	31.56	31.81	NCVISC	0.26	EVARC1	NA	NA	NA	NA	NA	26.88	No pre-existing IgG, infected	FALSE
89	FALSE	0.71	0.89	NCVISC	0.03	EVARC2	NA	NA	NA	NA	NA	45	No pre-existing IgG, not infected	FALSE
89	FALSE	36.33	36.95	NCVRT	NDET	VC6802	NA	NA	NA	45	45	45	No pre-existing IgG, not infected	FALSE
89	FALSE	25.33	26.06	NCVRT	NDET	VC6801	NA	NA	NA	45	45	45	No pre-existing IgG, not infected	FALSE
89	FALSE	18.75	19.78	NCVRT	NDET	VC6802	NA	NA	NA	45	45	45	No pre-existing IgG, not infected	FALSE
89	FALSE	35.33	36.03	NCVRT	NDET	VPANT2	NA	NA	45	NA	NA	45	No pre-existing IgG, not infected	FALSE
89	FALSE	35.33	35.76	NCVISC	0.03	EVARC2	NA	NA	NA	NA	NA	45	No pre-existing IgG, not infected	FALSE
89	FALSE	0.38	0.88	NCVRT	NDET	VC6801	NA	NA	NA	45	45	45	No pre-existing IgG, not infected	FALSE
90	TRUE	0.5	0.89	NCVISC	0.04	EVARC2	NA	NA	NA	NA	NA	28.62	No pre-existing IgG, infected	FALSE
90	TRUE	31.56	31.81	NCVISC	3.92	EVARC1	NA	NA	NA	NA	NA	28.62	No pre-existing IgG, infected	FALSE
90	TRUE	31.56	31.88	NCVRT	DET-CSURGT	VPANT1	NA	NA	37.1	NA	NA	28.62	No pre-existing IgG, infected	FALSE
90	TRUE	18.75	19.93	NCVRT	DET-CSURGT	VC6802	NA	NA	NA	28.62	28.99	28.62	No pre-existing IgG, infected	FALSE
90	TRUE	0.5	0.88	NCVRT	NDET	VC6802	NA	NA	NA	45	45	28.62	No pre-existing IgG, infected	FALSE
91	TRUE	31.56	31.81	NCVISC	5.1	EVARC1	NA	NA	NA	NA	NA	29.88	No pre-existing IgG, infected	FALSE
91	TRUE	18.75	19.93	NCVRT	DET-CSURGT	VC6802	NA	NA	NA	29.88	30.3	29.88	No pre-existing IgG, infected	FALSE
91	TRUE	32.48	32.91	NCVRT	INCON-CSURGT	VC6801	NA	NA	NA	45	36.35	29.88	No pre-existing IgG, infected	FALSE
91	TRUE	0.38	0.89	NCVISC	0.03	EVARC2	NA	NA	NA	NA	NA	29.88	No pre-existing IgG, infected	FALSE
91	TRUE	0.38	0.88	NCVRT	NDET	VC6802	NA	NA	NA	45	45	29.88	No pre-existing IgG, infected	FALSE
91	TRUE	31.56	32.1	NCVRT	NDET	LT7500	NA	NA	NA	NA	NA	29.88	No pre-existing IgG, infected	FALSE
92	TRUE	18.75	19.93	NCVRT	DET-CSURGT	VC6802	NA	NA	NA	22.91	22.95	22.91	No pre-existing neutralizing IgG but Abbott IgG positive, infected	FALSE
92	TRUE	31.56	32	NCVRT	NDET	LT7500	NA	NA	NA	NA	NA	22.91	No pre-existing neutralizing IgG but Abbott IgG positive, infected	FALSE
92	TRUE	0.38	0.89	NCVISC	1.62	EVARC2	NA	NA	NA	NA	NA	22.91	No pre-existing neutralizing IgG but Abbott IgG positive, infected	FALSE
92	TRUE	0.72	0.88	NCVRT	NDET	VC6801	NA	NA	NA	45	45	22.91	No pre-existing neutralizing IgG but Abbott IgG positive, infected	FALSE
92	TRUE	32.48	33.13	NCVRT	NDET	LT7500	NA	NA	NA	NA	NA	22.91	No pre-existing neutralizing IgG but Abbott IgG positive, infected	FALSE
92	TRUE	31.56	31.81	NCVISC	4.29	EVARC1	NA	NA	NA	NA	NA	22.91	No pre-existing neutralizing IgG but Abbott IgG positive, infected	FALSE
93	TRUE	0.38	0.84	NCVISC	0.02	EVARC2	NA	NA	NA	NA	NA	29.54	No pre-existing IgG, infected	FALSE
93	TRUE	31.56	31.81	NCVISC	4.52	EVARC1	NA	NA	NA	NA	NA	29.54	No pre-existing IgG, infected	FALSE
93	TRUE	18.75	19.93	NCVRT	DET-CSURGT	VC6802	NA	NA	NA	29.54	30.32	29.54	No pre-existing IgG, infected	FALSE
93	TRUE	32.48	32.91	NCVRT	DET-CSURGT	VC6801	NA	NA	NA	34.78	36.29	29.54	No pre-existing IgG, infected	FALSE
93	TRUE	0.38	0.88	NCVRT	NDET	VC6801	NA	NA	NA	45	45	29.54	No pre-existing IgG, infected	FALSE
93	TRUE	31.56	32	NCVRT	NDET	LT7500	NA	NA	NA	NA	NA	29.54	No pre-existing IgG, infected	FALSE
94	TRUE	31.56	31.88	NCVRT	NDET	VPANT1	NA	NA	45	NA	NA	19.81	No pre-existing IgG, infected	FALSE
94	TRUE	32.48	33.13	NCVRT	INCON-CSURGT	LT7500	35.3895	NA	NA	NA	NA	19.81	No pre-existing IgG, infected	FALSE
94	TRUE	31.56	31.81	NCVISC	5.01	EVARC1	NA	NA	NA	NA	NA	19.81	No pre-existing IgG, infected	FALSE
94	TRUE	0.38	0.84	NCVISC	0.02	EVARC2	NA	NA	NA	NA	NA	19.81	No pre-existing IgG, infected	FALSE
94	TRUE	0.38	0.88	NCVRT	NDET	VC6802	NA	NA	NA	45	45	19.81	No pre-existing IgG, infected	FALSE
94	TRUE	18.75	19.78	NCVRT	DET-CSURGT	VC6802	NA	NA	NA	19.81	19.99	19.81	No pre-existing IgG, infected	FALSE
95	TRUE	31.35	31.92	NCVRT	DET-CSURGT	VC6801	NA	NA	NA	32.27	34.47	29.83	No pre-existing IgG, infected	FALSE
95	TRUE	18.75	19.78	NCVRT	DET-CSURGT	VC6802	NA	NA	NA	29.83	30.38	29.83	No pre-existing IgG, infected	FALSE
95	TRUE	31.35	31.55	NCVISC	2.9	EVARC2	NA	NA	NA	NA	NA	29.83	No pre-existing IgG, infected	FALSE
95	TRUE	0.38	0.89	NCVISC	0.04	EVARC2	NA	NA	NA	NA	NA	29.83	No pre-existing IgG, infected	FALSE
95	TRUE	0.71	0.88	NCVRT	NDET	VC6801	NA	NA	NA	45	45	29.83	No pre-existing IgG, infected	FALSE
96	TRUE	0.38	0.89	NCVISC	0.04	EVARC2	NA	NA	NA	NA	NA	24.4	No pre-existing IgG, infected	FALSE
96	TRUE	18.75	19.78	NCVRT	DET-CSURGT	VC6802	NA	NA	NA	32.89	34.85	24.4	No pre-existing IgG, infected	FALSE
96	TRUE	0.69	0.88	NCVRT	NDET	VC6802	NA	NA	NA	45	45	24.4	No pre-existing IgG, infected	FALSE
96	TRUE	31.56	31.88	NCVRT	DET-CSURGT	VPANT1	NA	NA	24.4	NA	NA	24.4	No pre-existing IgG, infected	FALSE
96	TRUE	31.56	31.81	NCVISC	0.03	EVARC1	NA	NA	NA	NA	NA	24.4	No pre-existing IgG, infected	FALSE
97	TRUE	32.48	33.03	NCVRT	DET-CSURGT	VC6802	NA	NA	NA	30.35	30.6	22.84	No pre-existing neutralizing IgG but Abbott IgG positive, infected	FALSE
97	TRUE	0.71	0.88	NCVRT	NDET	VC6801	NA	NA	NA	45	45	22.84	No pre-existing neutralizing IgG but Abbott IgG positive, infected	FALSE
97	TRUE	0.38	0.84	NCVISC	3.81	EVARC2	NA	NA	NA	NA	NA	22.84	No pre-existing neutralizing IgG but Abbott IgG positive, infected	FALSE
97	TRUE	18.75	19.78	NCVRT	DET-CSURGT	VC6802	NA	NA	NA	22.84	23.07	22.84	No pre-existing neutralizing IgG but Abbott IgG positive, infected	FALSE
97	TRUE	31.56	31.81	NCVISC	6.31	EVARC1	NA	NA	NA	NA	NA	22.84	No pre-existing neutralizing IgG but Abbott IgG positive, infected	FALSE
97	TRUE	31.56	31.87	NCVRT	NDET	VPANT1	NA	NA	45	NA	NA	22.84	No pre-existing neutralizing IgG but Abbott IgG positive, infected	FALSE
98	TRUE	31.56	31.81	NCVISC	3.43	EVARC1	NA	NA	NA	NA	NA	16.65	No pre-existing IgG, infected	FALSE
98	TRUE	32.48	32.91	NCVRT	DET-CSURGT	VC6801	NA	NA	NA	34.06	38.24	16.65	No pre-existing IgG, infected	FALSE
98	TRUE	0.38	0.88	NCVRT	NDET	VC6801	NA	NA	NA	45	45	16.65	No pre-existing IgG, infected	FALSE
98	TRUE	18.75	19.78	NCVRT	DET-CSURGT	VC6802	NA	NA	NA	16.65	16.76	16.65	No pre-existing IgG, infected	FALSE
98	TRUE	0.38	0.84	NCVISC	0.02	EVARC2	NA	NA	NA	NA	NA	16.65	No pre-existing IgG, infected	FALSE
98	TRUE	31.56	32	NCVRT	INCON-CSURGT	LT7500	36.968	NA	NA	NA	NA	16.65	No pre-existing IgG, infected	FALSE
99	TRUE	0.69	0.88	NCVRT	NDET	VC6802	NA	NA	NA	45	45	28.63	No pre-existing IgG, infected	FALSE
99	TRUE	21.33	21.73	NCVRT	DET-CSURGT	VC6801	NA	NA	NA	28.63	28.64	28.63	No pre-existing IgG, infected	FALSE
99	TRUE	31.35	31.85	NCVRT	DET-CSURGT	VPANT1	NA	NA	36.2	NA	NA	28.63	No pre-existing IgG, infected	FALSE
99	TRUE	31.35	31.55	NCVISC	4.02	EVARC2	NA	NA	NA	NA	NA	28.63	No pre-existing IgG, infected	FALSE
99	TRUE	0.38	0.89	NCVISC	0.08	EVARC2	NA	NA	NA	NA	NA	28.63	No pre-existing IgG, infected	FALSE
100	TRUE	0.38	0.88	NCVRT	NDET	VC6802	NA	NA	NA	45	45	27.1	No pre-existing IgG, infected	FALSE
100	TRUE	18.75	19.93	NCVRT	DET-CSURGT	VC6802	NA	NA	NA	27.1	27.35	27.1	No pre-existing IgG, infected	FALSE
100	TRUE	0.76	0.84	NCVISC	0.02	EVARC2	NA	NA	NA	NA	NA	27.1	No pre-existing IgG, infected	FALSE
100	TRUE	32.48	33.13	NCVRT	NDET	LT7500	NA	NA	NA	NA	NA	27.1	No pre-existing IgG, infected	FALSE
100	TRUE	31.56	31.92	NCVRT	DET-CSURGT	VPANT2	NA	NA	38.4	NA	NA	27.1	No pre-existing IgG, infected	FALSE
100	TRUE	31.56	31.81	NCVISC	1.94	EVARC1	NA	NA	NA	NA	NA	27.1	No pre-existing IgG, infected	FALSE
101	TRUE	32.6	33.13	NCVRT	DET-CSURGT	LT7500	34.971	36.2822	NA	NA	NA	17.19	No pre-existing IgG, infected	FALSE
101	TRUE	0.77	0.84	NCVISC	0.29	EVARC2	NA	NA	NA	NA	NA	17.19	No pre-existing IgG, infected	FALSE
101	TRUE	31.35	31.55	NCVISC	3.94	EVARC2	NA	NA	NA	NA	NA	17.19	No pre-existing IgG, infected	FALSE
101	TRUE	0.38	0.88	NCVRT	NDET	VC6802	NA	NA	NA	45	45	17.19	No pre-existing IgG, infected	FALSE
101	TRUE	18.75	19.78	NCVRT	DET-CSURGT	VC6802	NA	NA	NA	17.55	17.19	17.19	No pre-existing IgG, infected	FALSE
101	TRUE	31.35	31.92	NCVRT	INCON-CSURGT	VC6801	NA	NA	NA	45	36.29	17.19	No pre-existing IgG, infected	FALSE
102	TRUE	31.35	31.55	NCVISC	2.33	EVARC2	NA	NA	NA	NA	NA	25.75	No pre-existing IgG, infected	FALSE
102	TRUE	31.35	32.1	NCVRT	DET-CSURGT	LT7500	34.7338	37.4936	NA	NA	NA	25.75	No pre-existing IgG, infected	FALSE
102	TRUE	0.76	0.84	NCVISC	0.21	EVARC2	NA	NA	NA	NA	NA	25.75	No pre-existing IgG, infected	FALSE
102	TRUE	0.7	0.88	NCVRT	NDET	VC6802	NA	NA	NA	45	45	25.75	No pre-existing IgG, infected	FALSE
102	TRUE	21.33	21.73	NCVRT	DET-CSURGT	VC6801	NA	NA	NA	26.06	25.75	25.75	No pre-existing IgG, infected	FALSE
103	TRUE	31.56	32.1	NCVRT	INCON-CSURGT	LT7500	NA	39.5761	NA	NA	NA	22.74	No pre-existing IgG, infected	FALSE
103	TRUE	18.75	19.78	NCVRT	DET-CSURGT	VC6802	NA	NA	NA	22.74	23.17	22.74	No pre-existing IgG, infected	FALSE
103	TRUE	0.77	0.84	NCVISC	0.22	EVARC2	NA	NA	NA	NA	NA	22.74	No pre-existing IgG, infected	FALSE
103	TRUE	32.48	33.03	NCVRT	NDET	VC6802	NA	NA	NA	45	45	22.74	No pre-existing IgG, infected	FALSE
103	TRUE	0.38	0.88	NCVRT	NDET	VC6801	NA	NA	NA	45	45	22.74	No pre-existing IgG, infected	FALSE
103	TRUE	31.56	31.81	NCVISC	5.38	EVARC1	NA	NA	NA	NA	NA	22.74	No pre-existing IgG, infected	FALSE
104	TRUE	18.75	19.93	NCVRT	DET-CSURGT	VC6802	NA	NA	NA	23.31	23.66	23.31	No pre-existing IgG, infected	FALSE
104	TRUE	32.48	33.03	NCVRT	NDET	VC6802	NA	NA	NA	45	45	23.31	No pre-existing IgG, infected	FALSE
104	TRUE	0.69	0.88	NCVRT	NDET	VC6802	NA	NA	NA	45	45	23.31	No pre-existing IgG, infected	FALSE
104	TRUE	31.56	31.81	NCVISC	2.71	EVARC1	NA	NA	NA	NA	NA	23.31	No pre-existing IgG, infected	FALSE
104	TRUE	31.56	31.9	NCVRT	NDET	VPANT1	NA	NA	45	NA	NA	23.31	No pre-existing IgG, infected	FALSE
104	TRUE	0.38	0.89	NCVISC	0.04	EVARC2	NA	NA	NA	NA	NA	23.31	No pre-existing IgG, infected	FALSE
105	TRUE	18.75	19.93	NCVRT	DET-CSURGT	VC6802	NA	NA	NA	18.96	18.9	18.9	No pre-existing IgG, infected	FALSE
105	TRUE	31.56	31.88	NCVRT	DET-CSURGT	VPANT1	NA	NA	35.6	NA	NA	18.9	No pre-existing IgG, infected	FALSE
105	TRUE	31.56	31.81	NCVISC	6.84	EVARC1	NA	NA	NA	NA	NA	18.9	No pre-existing IgG, infected	FALSE
105	TRUE	0.72	0.88	NCVRT	NDET	VC6801	NA	NA	NA	45	45	18.9	No pre-existing IgG, infected	FALSE
105	TRUE	0.76	0.84	NCVISC	0.72	EVARC2	NA	NA	NA	NA	NA	18.9	No pre-existing IgG, infected	FALSE
106	TRUE	31.56	31.81	NCVISC	4.99	EVARC1	NA	NA	NA	NA	NA	28.55	No pre-existing IgG, infected	FALSE
106	TRUE	18.75	19.78	NCVRT	DET-CSURGT	VC6802	NA	NA	NA	28.55	28.69	28.55	No pre-existing IgG, infected	FALSE
106	TRUE	0.38	0.88	NCVRT	NDET	VC6801	NA	NA	NA	45	45	28.55	No pre-existing IgG, infected	FALSE
106	TRUE	31.56	31.92	NCVRT	DET-CSURGT	VPANT2	NA	NA	35.3	NA	NA	28.55	No pre-existing IgG, infected	FALSE
106	TRUE	0.38	0.89	NCVISC	0.03	EVARC2	NA	NA	NA	NA	NA	28.55	No pre-existing IgG, infected	FALSE
107	TRUE	31.56	32	NCVRT	INCON-CSURGT	LT7500	36.8705	NA	NA	NA	NA	19.38	No pre-existing IgG, infected	FALSE
107	TRUE	32.48	33.03	NCVRT	DET-CSURGT	VC6802	NA	NA	NA	31.86	34.16	19.38	No pre-existing IgG, infected	FALSE
107	TRUE	31.56	31.81	NCVISC	0.66	EVARC1	NA	NA	NA	NA	NA	19.38	No pre-existing IgG, infected	FALSE
107	TRUE	18.75	19.78	NCVRT	DET-CSURGT	VC6802	NA	NA	NA	19.38	19.56	19.38	No pre-existing IgG, infected	FALSE
107	TRUE	0.38	0.89	NCVISC	0.02	EVARC2	NA	NA	NA	NA	NA	19.38	No pre-existing IgG, infected	FALSE
107	TRUE	0.72	0.88	NCVRT	NDET	VC6801	NA	NA	NA	45	45	19.38	No pre-existing IgG, infected	FALSE
108	FALSE	0.38	0.89	NCVISC	0.06	EVARC2	NA	NA	NA	NA	NA	45	No pre-existing IgG, not infected	FALSE
108	FALSE	18.75	19.78	NCVRT	NDET	VC6802	NA	NA	NA	45	45	45	No pre-existing IgG, not infected	FALSE
108	FALSE	36.33	36.95	NCVRT	NDET	VC6802	NA	NA	NA	45	45	45	No pre-existing IgG, not infected	FALSE
108	FALSE	35.33	36.03	NCVRT	NDET	VPANT2	NA	NA	45	NA	NA	45	No pre-existing IgG, not infected	FALSE
108	FALSE	0.38	0.88	NCVRT	NDET	VC6801	NA	NA	NA	45	45	45	No pre-existing IgG, not infected	FALSE
108	FALSE	35.33	35.76	NCVISC	0.05	EVARC2	NA	NA	NA	NA	NA	45	No pre-existing IgG, not infected	FALSE
109	FALSE	37.4	38.11	NCVRT	NDET	VC6801	NA	NA	NA	45	45	45	No pre-existing IgG, not infected	FALSE
109	FALSE	25.33	26.06	NCVRT	NDET	VC6801	NA	NA	NA	45	45	45	No pre-existing IgG, not infected	FALSE
109	FALSE	21.33	21.73	NCVRT	NDET	VC6801	NA	NA	NA	45	45	45	No pre-existing IgG, not infected	FALSE
109	FALSE	0.5	0.88	NCVRT	NDET	VC6801	NA	NA	NA	45	45	45	No pre-existing IgG, not infected	FALSE
109	FALSE	0.5	0.84	NCVISC	0.07	EVARC2	NA	NA	NA	NA	NA	45	No pre-existing IgG, not infected	FALSE
109	FALSE	36.33	39.28	NCVRT	NDET	VC6802	NA	NA	NA	45	45	45	No pre-existing IgG, not infected	FALSE
110	TRUE	31.56	31.88	NCVRT	DET-CSURGT	VPANT1	NA	NA	30.7	NA	NA	18.26	No pre-existing IgG, infected	FALSE
110	TRUE	0.38	0.89	NCVISC	0.03	EVARC2	NA	NA	NA	NA	NA	18.26	No pre-existing IgG, infected	FALSE
110	TRUE	31.56	31.81	NCVISC	1.89	EVARC1	NA	NA	NA	NA	NA	18.26	No pre-existing IgG, infected	FALSE
110	TRUE	18.75	19.93	NCVRT	DET-CSURGT	VC6802	NA	NA	NA	18.34	18.26	18.26	No pre-existing IgG, infected	FALSE
110	TRUE	0.71	0.88	NCVRT	NDET	VC6801	NA	NA	NA	45	45	18.26	No pre-existing IgG, infected	FALSE
111	TRUE	31.56	31.88	NCVRT	DET-CSURGT	VPANT2	NA	NA	37.4	NA	NA	15.14	No pre-existing IgG, infected	FALSE
111	TRUE	18.75	19.78	NCVRT	DET-CSURGT	VC6802	NA	NA	NA	15.14	15.19	15.14	No pre-existing IgG, infected	FALSE
111	TRUE	31.56	31.81	NCVISC	4.81	EVARC1	NA	NA	NA	NA	NA	15.14	No pre-existing IgG, infected	FALSE
111	TRUE	0.71	0.84	NCVISC	0.73	EVARC2	NA	NA	NA	NA	NA	15.14	No pre-existing IgG, infected	FALSE
111	TRUE	0.72	0.88	NCVRT	NDET	VC6801	NA	NA	NA	45	45	15.14	No pre-existing IgG, infected	FALSE
112	FALSE	18.75	19.78	NCVRT	NDET	VC6802	NA	NA	NA	45	45	45	No pre-existing IgG, not infected	FALSE
112	FALSE	0.71	0.84	NCVISC	0.03	EVARC2	NA	NA	NA	NA	NA	45	No pre-existing IgG, not infected	FALSE
112	FALSE	0.38	0.88	NCVRT	NDET	VC6802	NA	NA	NA	45	45	45	No pre-existing IgG, not infected	FALSE
112	FALSE	25.33	26.02	NCVRT	NDET	VC6802	NA	NA	NA	45	45	45	No pre-existing IgG, not infected	FALSE
112	FALSE	35.33	35.77	NCVISC	0.02	EVARC2	NA	NA	NA	NA	NA	45	No pre-existing IgG, not infected	FALSE
112	FALSE	35.33	35.94	NCVRT	NDET	VC6802	NA	NA	NA	45	45	45	No pre-existing IgG, not infected	FALSE
112	FALSE	36.33	36.95	NCVRT	NDET	VC6802	NA	NA	NA	45	45	45	No pre-existing IgG, not infected	FALSE
113	TRUE	0.71	0.84	NCVISC	0.23	EVARC2	NA	NA	NA	NA	NA	16.31	No pre-existing IgG, infected	FALSE
113	TRUE	35.54	35.76	NCVISC	4.11	EVARC2	NA	NA	NA	NA	NA	16.31	No pre-existing IgG, infected	FALSE
113	TRUE	35.54	35.92	NCVRT	DET-CSURGT	VC6802	NA	NA	NA	31.73	32.18	16.31	No pre-existing IgG, infected	FALSE
113	TRUE	25.33	26.02	NCVRT	DET-CSURGT	VC6802	NA	NA	NA	16.31	16.48	16.31	No pre-existing IgG, infected	FALSE
113	TRUE	18.75	19.78	NCVRT	NDET	VC6802	NA	NA	NA	45	45	16.31	No pre-existing IgG, infected	FALSE
113	TRUE	0.38	0.88	NCVRT	NDET	VC6801	NA	NA	NA	45	45	16.31	No pre-existing IgG, infected	FALSE
114	TRUE	0.38	0.88	NCVRT	NDET	VC6802	NA	NA	NA	45	45	32.4	No pre-existing IgG, infected	FALSE
114	TRUE	31.56	31.81	NCVISC	1.89	EVARC1	NA	NA	NA	NA	NA	32.4	No pre-existing IgG, infected	FALSE
114	TRUE	31.56	31.88	NCVRT	DET-CSURGT	VPANT1	NA	NA	32.4	NA	NA	32.4	No pre-existing IgG, infected	FALSE
114	TRUE	0.71	0.84	NCVISC	0.08	EVARC2	NA	NA	NA	NA	NA	32.4	No pre-existing IgG, infected	FALSE
114	TRUE	18.75	19.78	NCVRT	INCON-CSURGT	VC6802	NA	NA	NA	36.75	45	32.4	No pre-existing IgG, infected	FALSE
115	TRUE	18.75	19.93	NCVRT	DET-CSURGT	VC6802	NA	NA	NA	32.46	36.5	32.46	No pre-existing IgG, infected	FALSE
115	TRUE	0.69	0.88	NCVRT	NDET	VC6802	NA	NA	NA	45	45	32.46	No pre-existing IgG, infected	FALSE
115	TRUE	0.38	0.89	NCVISC	1.02	EVARC2	NA	NA	NA	NA	NA	32.46	No pre-existing IgG, infected	FALSE
116	TRUE	31.56	31.81	NCVISC	4.18	EVARC1	NA	NA	NA	NA	NA	34.14	No pre-existing IgG, infected	FALSE
116	TRUE	32.48	32.91	NCVRT	NDET	VC6801	NA	NA	NA	45	45	34.14	No pre-existing IgG, infected	FALSE
116	TRUE	0.38	0.88	NCVRT	NDET	VC6801	NA	NA	NA	45	45	34.14	No pre-existing IgG, infected	FALSE
116	TRUE	0.38	0.84	NCVISC	0.02	EVARC2	NA	NA	NA	NA	NA	34.14	No pre-existing IgG, infected	FALSE
116	TRUE	18.75	19.93	NCVRT	DET-CSURGT	VC6802	NA	NA	NA	34.14	35.51	34.14	No pre-existing IgG, infected	FALSE
116	TRUE	31.56	31.88	NCVRT	NDET	VPANT2	NA	NA	45	NA	NA	34.14	No pre-existing IgG, infected	FALSE
117	TRUE	31.56	31.81	NCVISC	2.94	EVARC1	NA	NA	NA	NA	NA	26.11	No pre-existing IgG, infected	FALSE
117	TRUE	0.38	0.89	NCVISC	0.55	EVARC2	NA	NA	NA	NA	NA	26.11	No pre-existing IgG, infected	FALSE
117	TRUE	18.75	19.78	NCVRT	DET-CSURGT	VC6802	NA	NA	NA	26.11	26.37	26.11	No pre-existing IgG, infected	FALSE
117	TRUE	0.38	0.88	NCVRT	NDET	VC6801	NA	NA	NA	45	45	26.11	No pre-existing IgG, infected	FALSE
117	TRUE	31.56	31.88	NCVRT	DET-CSURGT	VPANT2	NA	NA	34.8	NA	NA	26.11	No pre-existing IgG, infected	FALSE
118	TRUE	31.56	31.81	NCVISC	1.57	EVARC1	NA	NA	NA	NA	NA	25.69	No pre-existing IgG, infected	FALSE
118	TRUE	32.48	32.91	NCVRT	DET-CSURGT	VC6801	NA	NA	NA	33.02	35.27	25.69	No pre-existing IgG, infected	FALSE
118	TRUE	0.76	0.84	NCVISC	0.09	EVARC2	NA	NA	NA	NA	NA	25.69	No pre-existing IgG, infected	FALSE
118	TRUE	18.75	19.93	NCVRT	DET-CSURGT	VC6802	NA	NA	NA	25.69	25.81	25.69	No pre-existing IgG, infected	FALSE
118	TRUE	31.56	31.9	NCVRT	NDET	VPANT1	NA	NA	45	NA	NA	25.69	No pre-existing IgG, infected	FALSE
118	TRUE	0.38	0.88	NCVRT	NDET	VC6802	NA	NA	NA	45	45	25.69	No pre-existing IgG, infected	FALSE
119	TRUE	0.38	0.89	NCVISC	0.02	EVARC2	NA	NA	NA	NA	NA	18.82	No pre-existing IgG, infected	FALSE
119	TRUE	18.75	19.93	NCVRT	DET-CSURGT	VC6802	NA	NA	NA	18.82	18.96	18.82	No pre-existing IgG, infected	FALSE
119	TRUE	32.48	32.91	NCVRT	NDET	VC6801	NA	NA	NA	45	45	18.82	No pre-existing IgG, infected	FALSE
119	TRUE	31.56	31.81	NCVISC	2.93	EVARC1	NA	NA	NA	NA	NA	18.82	No pre-existing IgG, infected	FALSE
119	TRUE	31.56	32	NCVRT	INCON-CSURGT	LT7500	36.9314	NA	NA	NA	NA	18.82	No pre-existing IgG, infected	FALSE
119	TRUE	0.38	0.88	NCVRT	NDET	VC6802	NA	NA	NA	45	45	18.82	No pre-existing IgG, infected	FALSE
120	TRUE	31.35	31.55	NCVISC	2.37	EVARC2	NA	NA	NA	NA	NA	19.58	No pre-existing IgG, infected	FALSE
120	TRUE	0.71	0.84	NCVISC	0.03	EVARC2	NA	NA	NA	NA	NA	19.58	No pre-existing IgG, infected	FALSE
120	TRUE	31.35	31.92	NCVRT	INCON-CSURGT	VC6801	NA	NA	NA	45	35.67	19.58	No pre-existing IgG, infected	FALSE
120	TRUE	42.54	43.09	NCVRT	NDET	VPANT1	NA	NA	45	NA	NA	19.58	No pre-existing IgG, infected	FALSE
120	TRUE	32.6	33.13	NCVRT	DET-CSURGT	LT7500	36.5095	35.7226	NA	NA	NA	19.58	No pre-existing IgG, infected	FALSE
120	TRUE	18.75	19.78	NCVRT	DET-CSURGT	VC6802	NA	NA	NA	19.65	19.58	19.58	No pre-existing IgG, infected	FALSE
120	TRUE	0.72	0.88	NCVRT	NDET	VC6801	NA	NA	NA	45	45	19.58	No pre-existing IgG, infected	FALSE
121	TRUE	18.75	19.93	NCVRT	DET-CSURGT	VC6802	NA	NA	NA	16.21	16.31	16.21	No pre-existing IgG, infected	FALSE
121	TRUE	0.72	0.88	NCVRT	NDET	VC6801	NA	NA	NA	45	45	16.21	No pre-existing IgG, infected	FALSE
121	TRUE	0.76	0.84	NCVISC	0.15	EVARC2	NA	NA	NA	NA	NA	16.21	No pre-existing IgG, infected	FALSE
121	TRUE	31.35	31.55	NCVISC	3.1	EVARC2	NA	NA	NA	NA	NA	16.21	No pre-existing IgG, infected	FALSE
121	TRUE	31.35	31.74	NCVRT	DET-CSURGT	VC6802	NA	NA	NA	30.87	31.33	16.21	No pre-existing IgG, infected	FALSE
122	TRUE	0.5	0.84	NCVISC	0.02	EVARC2	NA	NA	NA	NA	NA	37.66	No pre-existing IgG, infected	FALSE
122	TRUE	32.6	33.13	NCVRT	NDET	LT7500	NA	NA	NA	NA	NA	37.66	No pre-existing IgG, infected	FALSE
122	TRUE	31.35	31.55	NCVISC	6.18	EVARC2	NA	NA	NA	NA	NA	37.66	No pre-existing IgG, infected	FALSE
122	TRUE	31.35	31.92	NCVRT	INCON-CSURGT	VC6801	NA	NA	NA	45	37.66	37.66	No pre-existing IgG, infected	FALSE
122	TRUE	0.69	0.88	NCVRT	NDET	VC6802	NA	NA	NA	45	45	37.66	No pre-existing IgG, infected	FALSE
