# Supplementary material for: Neutralizing Antibodies Correlate with Protection from SARS-CoV-2 in Humans during a Fishery Vessel Outbreak with a High Attack Rate
Source: J Clin Microbiol. 2020 Oct 21;58(11):e02107-20. doi: 10.1128/JCM.02107-20 (PMC7587101; doi:10.1128/JCM.02107-20)
Supplement: Supplemental file 2 [file JCM.02107-20-s0002.xlsx]

## Sheet: Sheet1
Supplemental Table 2 – SARS-CoV-2 isolates and accessions sequenced in this study.
Strain	GISAID Accession Number
USA/WA-UW-10027/2020	EPI_ISL_461450
USA/WA-UW-10028/2020	EPI_ISL_461451
USA/WA-UW-10029/2020	EPI_ISL_461452
USA/WA-UW-10030/2020	EPI_ISL_511852
USA/WA-UW-10031/2020	EPI_ISL_461453
USA/WA-UW-10034/2020	EPI_ISL_511853
USA/WA-UW-10036/2020	EPI_ISL_461454
USA/WA-UW-10038/2020	EPI_ISL_511854
USA/WA-UW-10039/2020	EPI_ISL_461455
USA/WA-UW-10040/2020	EPI_ISL_461456
USA/WA-UW-10042/2020	EPI_ISL_461457
USA/WA-UW-10088/2020	EPI_ISL_461458
USA/WA-UW-10089/2020	EPI_ISL_461459
USA/WA-UW-10090/2020	EPI_ISL_461460
USA/WA-UW-10091/2020	EPI_ISL_461461
USA/WA-UW-10093/2020	EPI_ISL_461462
USA/WA-UW-10094/2020	EPI_ISL_461463
USA/WA-UW-10101/2020	EPI_ISL_511855
USA/WA-UW-10102/2020	EPI_ISL_461464
USA/WA-UW-10105/2020	EPI_ISL_511856
USA/WA-UW-10106/2020	EPI_ISL_461465
USA/WA-UW-10107/2020	EPI_ISL_461466
USA/WA-UW-10108/2020	EPI_ISL_461467
USA/WA-UW-10113/2020	EPI_ISL_511857
USA/WA-UW-10114/2020	EPI_ISL_461468
USA/WA-UW-10115/2020	EPI_ISL_511858
USA/WA-UW-10116/2020	EPI_ISL_512086
USA/WA-UW-10117/2020	EPI_ISL_461469
USA/WA-UW-10118/2020	EPI_ISL_461470
USA/WA-UW-10124/2020	EPI_ISL_511859
USA/WA-UW-10126/2020	EPI_ISL_511860
USA/WA-UW-10127/2020	EPI_ISL_461471
USA/WA-UW-10128/2020	EPI_ISL_461472
USA/WA-UW-10129/2020	EPI_ISL_461473
USA/WA-UW-10130/2020	EPI_ISL_461474
USA/WA-UW-10131/2020	EPI_ISL_461475
USA/WA-UW-10133/2020	EPI_ISL_511861
USA/WA-UW-10136/2020	EPI_ISL_461476
USA/WA-UW-10138/2020	EPI_ISL_461477
